# Supplementary material for: System-Level Insights into Yeast Metabolism by Thermodynamic Analysis of Elementary Flux Modes
Source: PLoS Comput Biol. 2012 Mar 1;8(3):e1002415. doi: 10.1371/journal.pcbi.1002415 (PMC3296127; doi:10.1371/journal.pcbi.1002415)
Supplement: Dataset S3 — The used metabolic network model in SBML format. (XML) [file pcbi.1002415.s003.xml]

<?xml version="1.0" encoding="utf-8"?>
<sbml xmlns="http://www.sbml.org/sbml/level2" level="2" version="1">
   <model name="Jol_et_al2012_Yeast_network_EFM_NET_analysis">
      <listOfUnitDefinitions>
         <unitDefinition id="mmol_per_gDW_per_hr">
            <listOfUnits>
               <unit exponent="1" kind="mole" multiplier="1" offset="0" scale="-3"/>
               <unit exponent="-1" kind="gram" multiplier="1" offset="0" scale="0"/>
               <unit exponent="-1" kind="second" multiplier="0.000277777777777778" offset="0" scale="0"/>
            </listOfUnits>
         </unitDefinition>
      </listOfUnitDefinitions>
      <listOfCompartments>
         <compartment id="c" name="Cytoplasm" size="0.35"/>
         <compartment id="e" name="Extracellular"/>
         <compartment id="m" name="Mitochondrion" size="0.1"/>
      </listOfCompartments>
      <listOfSpecies>
         <species boundaryCondition="false" compartment="c" constant="false" hasOnlySubstanceUnits="false" id="M_10fthf_c" name="10fthf[c]">
            <notes>
               <body xmlns="http://www.w3.org/1999/xhtml">
                  <p>CHARGE: 0</p>
               </body>
            </notes>
         </species>
         <species boundaryCondition="false" compartment="c" constant="false" hasOnlySubstanceUnits="false" id="M_13BDglcn_c" name="13BDglcn[c]">
            <notes>
               <body xmlns="http://www.w3.org/1999/xhtml">
                  <p>CHARGE: 0</p>
               </body>
            </notes>
         </species>
         <species boundaryCondition="false" compartment="c" constant="false" hasOnlySubstanceUnits="false" id="M_13dpg_c" name="13dpg[c]">
            <notes>
               <body xmlns="http://www.w3.org/1999/xhtml">
                  <p>CHARGE: 0</p>
               </body>
            </notes>
         </species>
         <species boundaryCondition="false" compartment="c" constant="false" hasOnlySubstanceUnits="false" id="M_1pyr5c_c" name="1pyr5c[c]">
            <notes>
               <body xmlns="http://www.w3.org/1999/xhtml">
                  <p>CHARGE: 0</p>
               </body>
            </notes>
         </species>
         <species boundaryCondition="false" compartment="m" constant="false" hasOnlySubstanceUnits="false" id="M_23dhmb_m" name="23dhmb[m]">
            <notes>
               <body xmlns="http://www.w3.org/1999/xhtml">
                  <p>CHARGE: 0</p>
               </body>
            </notes>
         </species>
         <species boundaryCondition="false" compartment="m" constant="false" hasOnlySubstanceUnits="false" id="M_23dhmp_m" name="23dhmp[m]">
            <notes>
               <body xmlns="http://www.w3.org/1999/xhtml">
                  <p>CHARGE: 0</p>
               </body>
            </notes>
         </species>
         <species boundaryCondition="false" compartment="m" constant="false" hasOnlySubstanceUnits="false" id="M_2ahbut_m" name="2ahbut[m]">
            <notes>
               <body xmlns="http://www.w3.org/1999/xhtml">
                  <p>CHARGE: 0</p>
               </body>
            </notes>
         </species>
         <species boundaryCondition="false" compartment="c" constant="false" hasOnlySubstanceUnits="false" id="M_2cpr5p_c" name="2cpr5p[c]">
            <notes>
               <body xmlns="http://www.w3.org/1999/xhtml">
                  <p>CHARGE: 0</p>
               </body>
            </notes>
         </species>
         <species boundaryCondition="false" compartment="c" constant="false" hasOnlySubstanceUnits="false" id="M_2dda7p_c" name="2dda7p[c]">
            <notes>
               <body xmlns="http://www.w3.org/1999/xhtml">
                  <p>CHARGE: 0</p>
               </body>
            </notes>
         </species>
         <species boundaryCondition="false" compartment="c" constant="false" hasOnlySubstanceUnits="false" id="M_2ippm_c" name="2ippm[c]">
            <notes>
               <body xmlns="http://www.w3.org/1999/xhtml">
                  <p>CHARGE: 0</p>
               </body>
            </notes>
         </species>
         <species boundaryCondition="false" compartment="c" constant="false" hasOnlySubstanceUnits="false" id="M_2obut_c" name="2obut[c]">
            <notes>
               <body xmlns="http://www.w3.org/1999/xhtml">
                  <p>CHARGE: 0</p>
               </body>
            </notes>
         </species>
         <species boundaryCondition="false" compartment="m" constant="false" hasOnlySubstanceUnits="false" id="M_2obut_m" name="2obut[m]">
            <notes>
               <body xmlns="http://www.w3.org/1999/xhtml">
                  <p>CHARGE: 0</p>
               </body>
            </notes>
         </species>
         <species boundaryCondition="false" compartment="c" constant="false" hasOnlySubstanceUnits="false" id="M_2oxoadp_c" name="2oxoadp[c]">
            <notes>
               <body xmlns="http://www.w3.org/1999/xhtml">
                  <p>CHARGE: 0</p>
               </body>
            </notes>
         </species>
         <species boundaryCondition="false" compartment="m" constant="false" hasOnlySubstanceUnits="false" id="M_2oxoadp_m" name="2oxoadp[m]">
            <notes>
               <body xmlns="http://www.w3.org/1999/xhtml">
                  <p>CHARGE: 0</p>
               </body>
            </notes>
         </species>
         <species boundaryCondition="false" compartment="c" constant="false" hasOnlySubstanceUnits="false" id="M_2pg_c" name="2pg[c]">
            <notes>
               <body xmlns="http://www.w3.org/1999/xhtml">
                  <p>CHARGE: 0</p>
               </body>
            </notes>
         </species>
         <species boundaryCondition="false" compartment="c" constant="false" hasOnlySubstanceUnits="false" id="M_34hpp_c" name="34hpp[c]">
            <notes>
               <body xmlns="http://www.w3.org/1999/xhtml">
                  <p>CHARGE: 0</p>
               </body>
            </notes>
         </species>
         <species boundaryCondition="false" compartment="c" constant="false" hasOnlySubstanceUnits="false" id="M_3c2hmp_c" name="3c2hmp[c]">
            <notes>
               <body xmlns="http://www.w3.org/1999/xhtml">
                  <p>CHARGE: 0</p>
               </body>
            </notes>
         </species>
         <species boundaryCondition="false" compartment="c" constant="false" hasOnlySubstanceUnits="false" id="M_3c3hmp_c" name="3c3hmp[c]">
            <notes>
               <body xmlns="http://www.w3.org/1999/xhtml">
                  <p>CHARGE: 0</p>
               </body>
            </notes>
         </species>
         <species boundaryCondition="false" compartment="c" constant="false" hasOnlySubstanceUnits="false" id="M_3c4mop_c" name="3c4mop[c]">
            <notes>
               <body xmlns="http://www.w3.org/1999/xhtml">
                  <p>CHARGE: 0</p>
               </body>
            </notes>
         </species>
         <species boundaryCondition="false" compartment="c" constant="false" hasOnlySubstanceUnits="false" id="M_3dhq_c" name="3dhq[c]">
            <notes>
               <body xmlns="http://www.w3.org/1999/xhtml">
                  <p>CHARGE: 0</p>
               </body>
            </notes>
         </species>
         <species boundaryCondition="false" compartment="c" constant="false" hasOnlySubstanceUnits="false" id="M_3dhsk_c" name="3dhsk[c]">
            <notes>
               <body xmlns="http://www.w3.org/1999/xhtml">
                  <p>CHARGE: 0</p>
               </body>
            </notes>
         </species>
         <species boundaryCondition="false" compartment="c" constant="false" hasOnlySubstanceUnits="false" id="M_3ig3p_c" name="3ig3p[c]">
            <notes>
               <body xmlns="http://www.w3.org/1999/xhtml">
                  <p>CHARGE: 0</p>
               </body>
            </notes>
         </species>
         <species boundaryCondition="false" compartment="c" constant="false" hasOnlySubstanceUnits="false" id="M_3mob_c" name="3mob[c]">
            <notes>
               <body xmlns="http://www.w3.org/1999/xhtml">
                  <p>CHARGE: 0</p>
               </body>
            </notes>
         </species>
         <species boundaryCondition="false" compartment="m" constant="false" hasOnlySubstanceUnits="false" id="M_3mob_m" name="3mob[m]">
            <notes>
               <body xmlns="http://www.w3.org/1999/xhtml">
                  <p>CHARGE: 0</p>
               </body>
            </notes>
         </species>
         <species boundaryCondition="false" compartment="c" constant="false" hasOnlySubstanceUnits="false" id="M_3mop_c" name="3mop[c]">
            <notes>
               <body xmlns="http://www.w3.org/1999/xhtml">
                  <p>CHARGE: 0</p>
               </body>
            </notes>
         </species>
         <species boundaryCondition="false" compartment="m" constant="false" hasOnlySubstanceUnits="false" id="M_3mop_m" name="3mop[m]">
            <notes>
               <body xmlns="http://www.w3.org/1999/xhtml">
                  <p>CHARGE: 0</p>
               </body>
            </notes>
         </species>
         <species boundaryCondition="false" compartment="c" constant="false" hasOnlySubstanceUnits="false" id="M_3pg_c" name="3pg[c]">
            <notes>
               <body xmlns="http://www.w3.org/1999/xhtml">
                  <p>CHARGE: 0</p>
               </body>
            </notes>
         </species>
         <species boundaryCondition="false" compartment="c" constant="false" hasOnlySubstanceUnits="false" id="M_3php_c" name="3php[c]">
            <notes>
               <body xmlns="http://www.w3.org/1999/xhtml">
                  <p>CHARGE: 0</p>
               </body>
            </notes>
         </species>
         <species boundaryCondition="false" compartment="c" constant="false" hasOnlySubstanceUnits="false" id="M_3psme_c" name="3psme[c]">
            <notes>
               <body xmlns="http://www.w3.org/1999/xhtml">
                  <p>CHARGE: 0</p>
               </body>
            </notes>
         </species>
         <species boundaryCondition="false" compartment="c" constant="false" hasOnlySubstanceUnits="false" id="M_4mop_c" name="4mop[c]">
            <notes>
               <body xmlns="http://www.w3.org/1999/xhtml">
                  <p>CHARGE: 0</p>
               </body>
            </notes>
         </species>
         <species boundaryCondition="false" compartment="c" constant="false" hasOnlySubstanceUnits="false" id="M_4pasp_c" name="4pasp[c]">
            <notes>
               <body xmlns="http://www.w3.org/1999/xhtml">
                  <p>CHARGE: 0</p>
               </body>
            </notes>
         </species>
         <species boundaryCondition="false" compartment="c" constant="false" hasOnlySubstanceUnits="false" id="M_5mthf_c" name="5mthf[c]">
            <notes>
               <body xmlns="http://www.w3.org/1999/xhtml">
                  <p>CHARGE: 0</p>
               </body>
            </notes>
         </species>
         <species boundaryCondition="false" compartment="c" constant="false" hasOnlySubstanceUnits="false" id="M_6pgc_c" name="6pgc[c]">
            <notes>
               <body xmlns="http://www.w3.org/1999/xhtml">
                  <p>CHARGE: 0</p>
               </body>
            </notes>
         </species>
         <species boundaryCondition="false" compartment="c" constant="false" hasOnlySubstanceUnits="false" id="M_6pgl_c" name="6pgl[c]">
            <notes>
               <body xmlns="http://www.w3.org/1999/xhtml">
                  <p>CHARGE: 0</p>
               </body>
            </notes>
         </species>
         <species boundaryCondition="false" compartment="c" constant="false" hasOnlySubstanceUnits="false" id="M_acald_c" name="acald[c]">
            <notes>
               <body xmlns="http://www.w3.org/1999/xhtml">
                  <p>CHARGE: 0</p>
               </body>
            </notes>
         </species>
         <species boundaryCondition="false" compartment="m" constant="false" hasOnlySubstanceUnits="false" id="M_acald_m" name="acald[m]">
            <notes>
               <body xmlns="http://www.w3.org/1999/xhtml">
                  <p>CHARGE: 0</p>
               </body>
            </notes>
         </species>
         <species boundaryCondition="false" compartment="c" constant="false" hasOnlySubstanceUnits="false" id="M_accoa_c" name="accoa[c]">
            <notes>
               <body xmlns="http://www.w3.org/1999/xhtml">
                  <p>CHARGE: 0</p>
               </body>
            </notes>
         </species>
         <species boundaryCondition="false" compartment="m" constant="false" hasOnlySubstanceUnits="false" id="M_accoa_m" name="accoa[m]">
            <notes>
               <body xmlns="http://www.w3.org/1999/xhtml">
                  <p>CHARGE: 0</p>
               </body>
            </notes>
         </species>
         <species boundaryCondition="false" compartment="m" constant="false" hasOnlySubstanceUnits="false" id="M_acg5p_m" name="acg5p[m]">
            <notes>
               <body xmlns="http://www.w3.org/1999/xhtml">
                  <p>CHARGE: 0</p>
               </body>
            </notes>
         </species>
         <species boundaryCondition="false" compartment="m" constant="false" hasOnlySubstanceUnits="false" id="M_acg5sa_m" name="acg5sa[m]">
            <notes>
               <body xmlns="http://www.w3.org/1999/xhtml">
                  <p>CHARGE: 0</p>
               </body>
            </notes>
         </species>
         <species boundaryCondition="false" compartment="m" constant="false" hasOnlySubstanceUnits="false" id="M_acglu_m" name="acglu[m]">
            <notes>
               <body xmlns="http://www.w3.org/1999/xhtml">
                  <p>CHARGE: 0</p>
               </body>
            </notes>
         </species>
         <species boundaryCondition="false" compartment="c" constant="false" hasOnlySubstanceUnits="false" id="M_achms_c" name="achms[c]">
            <notes>
               <body xmlns="http://www.w3.org/1999/xhtml">
                  <p>CHARGE: 0</p>
               </body>
            </notes>
         </species>
         <species boundaryCondition="false" compartment="m" constant="false" hasOnlySubstanceUnits="false" id="M_acorn_m" name="acorn[m]">
            <notes>
               <body xmlns="http://www.w3.org/1999/xhtml">
                  <p>CHARGE: 0</p>
               </body>
            </notes>
         </species>
         <species boundaryCondition="false" compartment="c" constant="false" hasOnlySubstanceUnits="false" id="M_ac_c" name="ac[c]">
            <notes>
               <body xmlns="http://www.w3.org/1999/xhtml">
                  <p>CHARGE: 0</p>
               </body>
            </notes>
         </species>
         <species boundaryCondition="false" compartment="e" constant="false" hasOnlySubstanceUnits="false" id="M_ac_e" name="ac[e]">
            <notes>
               <body xmlns="http://www.w3.org/1999/xhtml">
                  <p>CHARGE: 0</p>
               </body>
            </notes>
         </species>
         <species boundaryCondition="false" compartment="m" constant="false" hasOnlySubstanceUnits="false" id="M_ac_m" name="ac[m]">
            <notes>
               <body xmlns="http://www.w3.org/1999/xhtml">
                  <p>CHARGE: 0</p>
               </body>
            </notes>
         </species>
         <species boundaryCondition="false" compartment="c" constant="false" hasOnlySubstanceUnits="false" id="M_adp_c" name="adp[c]">
            <notes>
               <body xmlns="http://www.w3.org/1999/xhtml">
                  <p>CHARGE: 0</p>
               </body>
            </notes>
         </species>
         <species boundaryCondition="false" compartment="m" constant="false" hasOnlySubstanceUnits="false" id="M_adp_m" name="adp[m]">
            <notes>
               <body xmlns="http://www.w3.org/1999/xhtml">
                  <p>CHARGE: 0</p>
               </body>
            </notes>
         </species>
         <species boundaryCondition="false" compartment="c" constant="false" hasOnlySubstanceUnits="false" id="M_aicar_c" name="aicar[c]">
            <notes>
               <body xmlns="http://www.w3.org/1999/xhtml">
                  <p>CHARGE: 0</p>
               </body>
            </notes>
         </species>
         <species boundaryCondition="false" compartment="c" constant="false" hasOnlySubstanceUnits="false" id="M_akg_c" name="akg[c]">
            <notes>
               <body xmlns="http://www.w3.org/1999/xhtml">
                  <p>CHARGE: 0</p>
               </body>
            </notes>
         </species>
         <species boundaryCondition="false" compartment="m" constant="false" hasOnlySubstanceUnits="false" id="M_akg_m" name="akg[m]">
            <notes>
               <body xmlns="http://www.w3.org/1999/xhtml">
                  <p>CHARGE: 0</p>
               </body>
            </notes>
         </species>
         <species boundaryCondition="false" compartment="c" constant="false" hasOnlySubstanceUnits="false" id="M_ala_DASH_L_c" name="ala-L[c]">
            <notes>
               <body xmlns="http://www.w3.org/1999/xhtml">
                  <p>CHARGE: 0</p>
               </body>
            </notes>
         </species>
         <species boundaryCondition="false" compartment="m" constant="false" hasOnlySubstanceUnits="false" id="M_ala_DASH_L_m" name="ala-L[m]">
            <notes>
               <body xmlns="http://www.w3.org/1999/xhtml">
                  <p>CHARGE: 0</p>
               </body>
            </notes>
         </species>
         <species boundaryCondition="false" compartment="m" constant="false" hasOnlySubstanceUnits="false" id="M_alac_DASH_S_m" name="alac-S[m]">
            <notes>
               <body xmlns="http://www.w3.org/1999/xhtml">
                  <p>CHARGE: 0</p>
               </body>
            </notes>
         </species>
         <species boundaryCondition="false" compartment="c" constant="false" hasOnlySubstanceUnits="false" id="M_amp_c" name="amp[c]">
            <notes>
               <body xmlns="http://www.w3.org/1999/xhtml">
                  <p>CHARGE: 0</p>
               </body>
            </notes>
         </species>
         <species boundaryCondition="false" compartment="m" constant="false" hasOnlySubstanceUnits="false" id="M_amp_m" name="amp[m]">
            <notes>
               <body xmlns="http://www.w3.org/1999/xhtml">
                  <p>CHARGE: 0</p>
               </body>
            </notes>
         </species>
         <species boundaryCondition="false" compartment="c" constant="false" hasOnlySubstanceUnits="false" id="M_anth_c" name="anth[c]">
            <notes>
               <body xmlns="http://www.w3.org/1999/xhtml">
                  <p>CHARGE: 0</p>
               </body>
            </notes>
         </species>
         <species boundaryCondition="false" compartment="c" constant="false" hasOnlySubstanceUnits="false" id="M_aps_c" name="aps[c]">
            <notes>
               <body xmlns="http://www.w3.org/1999/xhtml">
                  <p>CHARGE: 0</p>
               </body>
            </notes>
         </species>
         <species boundaryCondition="false" compartment="c" constant="false" hasOnlySubstanceUnits="false" id="M_arg_DASH_L_c" name="arg-L[c]">
            <notes>
               <body xmlns="http://www.w3.org/1999/xhtml">
                  <p>CHARGE: 0</p>
               </body>
            </notes>
         </species>
         <species boundaryCondition="false" compartment="c" constant="false" hasOnlySubstanceUnits="false" id="M_argsuc_c" name="argsuc[c]">
            <notes>
               <body xmlns="http://www.w3.org/1999/xhtml">
                  <p>CHARGE: 0</p>
               </body>
            </notes>
         </species>
         <species boundaryCondition="false" compartment="c" constant="false" hasOnlySubstanceUnits="false" id="M_asn_DASH_L_c" name="asn-L[c]">
            <notes>
               <body xmlns="http://www.w3.org/1999/xhtml">
                  <p>CHARGE: 0</p>
               </body>
            </notes>
         </species>
         <species boundaryCondition="false" compartment="c" constant="false" hasOnlySubstanceUnits="false" id="M_asp_DASH_L_c" name="asp-L[c]">
            <notes>
               <body xmlns="http://www.w3.org/1999/xhtml">
                  <p>CHARGE: 0</p>
               </body>
            </notes>
         </species>
         <species boundaryCondition="false" compartment="c" constant="false" hasOnlySubstanceUnits="false" id="M_aspsa_c" name="aspsa[c]">
            <notes>
               <body xmlns="http://www.w3.org/1999/xhtml">
                  <p>CHARGE: 0</p>
               </body>
            </notes>
         </species>
         <species boundaryCondition="false" compartment="c" constant="false" hasOnlySubstanceUnits="false" id="M_atp_c" name="atp[c]">
            <notes>
               <body xmlns="http://www.w3.org/1999/xhtml">
                  <p>CHARGE: 0</p>
               </body>
            </notes>
         </species>
         <species boundaryCondition="false" compartment="m" constant="false" hasOnlySubstanceUnits="false" id="M_atp_m" name="atp[m]">
            <notes>
               <body xmlns="http://www.w3.org/1999/xhtml">
                  <p>CHARGE: 0</p>
               </body>
            </notes>
         </species>
         <species boundaryCondition="false" compartment="m" constant="false" hasOnlySubstanceUnits="false" id="M_b124tc_m" name="b124tc[m]">
            <notes>
               <body xmlns="http://www.w3.org/1999/xhtml">
                  <p>CHARGE: 0</p>
               </body>
            </notes>
         </species>
         <species boundaryCondition="false" compartment="c" constant="false" hasOnlySubstanceUnits="false" id="M_cbp_c" name="cbp[c]">
            <notes>
               <body xmlns="http://www.w3.org/1999/xhtml">
                  <p>CHARGE: 0</p>
               </body>
            </notes>
         </species>
         <species boundaryCondition="false" compartment="c" constant="false" hasOnlySubstanceUnits="false" id="M_chor_c" name="chor[c]">
            <notes>
               <body xmlns="http://www.w3.org/1999/xhtml">
                  <p>CHARGE: 0</p>
               </body>
            </notes>
         </species>
         <species boundaryCondition="false" compartment="c" constant="false" hasOnlySubstanceUnits="false" id="M_citr_DASH_L_c" name="citr-L[c]">
            <notes>
               <body xmlns="http://www.w3.org/1999/xhtml">
                  <p>CHARGE: 0</p>
               </body>
            </notes>
         </species>
         <species boundaryCondition="false" compartment="c" constant="false" hasOnlySubstanceUnits="false" id="M_cit_c" name="cit[c]">
            <notes>
               <body xmlns="http://www.w3.org/1999/xhtml">
                  <p>CHARGE: 0</p>
               </body>
            </notes>
         </species>
         <species boundaryCondition="false" compartment="m" constant="false" hasOnlySubstanceUnits="false" id="M_cit_m" name="cit[m]">
            <notes>
               <body xmlns="http://www.w3.org/1999/xhtml">
                  <p>CHARGE: 0</p>
               </body>
            </notes>
         </species>
         <species boundaryCondition="false" compartment="c" constant="false" hasOnlySubstanceUnits="false" id="M_cmp_c" name="cmp[c]">
            <notes>
               <body xmlns="http://www.w3.org/1999/xhtml">
                  <p>CHARGE: 0</p>
               </body>
            </notes>
         </species>
         <species boundaryCondition="false" compartment="c" constant="false" hasOnlySubstanceUnits="false" id="M_co2tot_c" name="co2tot[c]">
            <notes>
               <body xmlns="http://www.w3.org/1999/xhtml">
                  <p>CHARGE: 0</p>
               </body>
            </notes>
         </species>
         <species boundaryCondition="false" compartment="e" constant="false" hasOnlySubstanceUnits="false" id="M_co2tot_e" name="co2tot[e]">
            <notes>
               <body xmlns="http://www.w3.org/1999/xhtml">
                  <p>CHARGE: 0</p>
               </body>
            </notes>
         </species>
         <species boundaryCondition="false" compartment="m" constant="false" hasOnlySubstanceUnits="false" id="M_co2tot_m" name="co2tot[m]">
            <notes>
               <body xmlns="http://www.w3.org/1999/xhtml">
                  <p>CHARGE: 0</p>
               </body>
            </notes>
         </species>
         <species boundaryCondition="false" compartment="c" constant="false" hasOnlySubstanceUnits="false" id="M_coa_c" name="coa[c]">
            <notes>
               <body xmlns="http://www.w3.org/1999/xhtml">
                  <p>CHARGE: 0</p>
               </body>
            </notes>
         </species>
         <species boundaryCondition="false" compartment="m" constant="false" hasOnlySubstanceUnits="false" id="M_coa_m" name="coa[m]">
            <notes>
               <body xmlns="http://www.w3.org/1999/xhtml">
                  <p>CHARGE: 0</p>
               </body>
            </notes>
         </species>
         <species boundaryCondition="false" compartment="c" constant="false" hasOnlySubstanceUnits="false" id="M_cys_DASH_L_c" name="cys-L[c]">
            <notes>
               <body xmlns="http://www.w3.org/1999/xhtml">
                  <p>CHARGE: 0</p>
               </body>
            </notes>
         </species>
         <species boundaryCondition="false" compartment="c" constant="false" hasOnlySubstanceUnits="false" id="M_cyst_DASH_L_c" name="cyst-L[c]">
            <notes>
               <body xmlns="http://www.w3.org/1999/xhtml">
                  <p>CHARGE: 0</p>
               </body>
            </notes>
         </species>
         <species boundaryCondition="false" compartment="c" constant="false" hasOnlySubstanceUnits="false" id="M_damp_c" name="damp[c]">
            <notes>
               <body xmlns="http://www.w3.org/1999/xhtml">
                  <p>CHARGE: 0</p>
               </body>
            </notes>
         </species>
         <species boundaryCondition="false" compartment="c" constant="false" hasOnlySubstanceUnits="false" id="M_dcmp_c" name="dcmp[c]">
            <notes>
               <body xmlns="http://www.w3.org/1999/xhtml">
                  <p>CHARGE: 0</p>
               </body>
            </notes>
         </species>
         <species boundaryCondition="false" compartment="c" constant="false" hasOnlySubstanceUnits="false" id="M_dgmp_c" name="dgmp[c]">
            <notes>
               <body xmlns="http://www.w3.org/1999/xhtml">
                  <p>CHARGE: 0</p>
               </body>
            </notes>
         </species>
         <species boundaryCondition="false" compartment="c" constant="false" hasOnlySubstanceUnits="false" id="M_dhap_c" name="dhap[c]">
            <notes>
               <body xmlns="http://www.w3.org/1999/xhtml">
                  <p>CHARGE: 0</p>
               </body>
            </notes>
         </species>
         <species boundaryCondition="false" compartment="c" constant="false" hasOnlySubstanceUnits="false" id="M_dtmp_c" name="dtmp[c]">
            <notes>
               <body xmlns="http://www.w3.org/1999/xhtml">
                  <p>CHARGE: 0</p>
               </body>
            </notes>
         </species>
         <species boundaryCondition="false" compartment="c" constant="false" hasOnlySubstanceUnits="false" id="M_e4p_c" name="e4p[c]">
            <notes>
               <body xmlns="http://www.w3.org/1999/xhtml">
                  <p>CHARGE: 0</p>
               </body>
            </notes>
         </species>
         <species boundaryCondition="false" compartment="c" constant="false" hasOnlySubstanceUnits="false" id="M_eig3p_c" name="eig3p[c]">
            <notes>
               <body xmlns="http://www.w3.org/1999/xhtml">
                  <p>CHARGE: 0</p>
               </body>
            </notes>
         </species>
         <species boundaryCondition="false" compartment="c" constant="false" hasOnlySubstanceUnits="false" id="M_ergst_c" name="ergst[c]">
            <notes>
               <body xmlns="http://www.w3.org/1999/xhtml">
                  <p>CHARGE: 0</p>
               </body>
            </notes>
         </species>
         <species boundaryCondition="false" compartment="c" constant="false" hasOnlySubstanceUnits="false" id="M_etoh_c" name="etoh[c]">
            <notes>
               <body xmlns="http://www.w3.org/1999/xhtml">
                  <p>CHARGE: 0</p>
               </body>
            </notes>
         </species>
         <species boundaryCondition="false" compartment="e" constant="false" hasOnlySubstanceUnits="false" id="M_etoh_e" name="etoh[e]">
            <notes>
               <body xmlns="http://www.w3.org/1999/xhtml">
                  <p>CHARGE: 0</p>
               </body>
            </notes>
         </species>
         <species boundaryCondition="false" compartment="m" constant="false" hasOnlySubstanceUnits="false" id="M_etoh_m" name="etoh[m]">
            <notes>
               <body xmlns="http://www.w3.org/1999/xhtml">
                  <p>CHARGE: 0</p>
               </body>
            </notes>
         </species>
         <species boundaryCondition="false" compartment="c" constant="false" hasOnlySubstanceUnits="false" id="M_f6p_c" name="f6p[c]">
            <notes>
               <body xmlns="http://www.w3.org/1999/xhtml">
                  <p>CHARGE: 0</p>
               </body>
            </notes>
         </species>
         <species boundaryCondition="false" compartment="c" constant="false" hasOnlySubstanceUnits="false" id="M_fdp_c" name="fdp[c]">
            <notes>
               <body xmlns="http://www.w3.org/1999/xhtml">
                  <p>CHARGE: 0</p>
               </body>
            </notes>
         </species>
         <species boundaryCondition="false" compartment="m" constant="false" hasOnlySubstanceUnits="false" id="M_ficytc_m" name="ficytc[m]">
            <notes>
               <body xmlns="http://www.w3.org/1999/xhtml">
                  <p>CHARGE: 0</p>
               </body>
            </notes>
         </species>
         <species boundaryCondition="false" compartment="m" constant="false" hasOnlySubstanceUnits="false" id="M_focytc_m" name="focytc[m]">
            <notes>
               <body xmlns="http://www.w3.org/1999/xhtml">
                  <p>CHARGE: 0</p>
               </body>
            </notes>
         </species>
         <species boundaryCondition="false" compartment="c" constant="false" hasOnlySubstanceUnits="false" id="M_for_c" name="for[c]">
            <notes>
               <body xmlns="http://www.w3.org/1999/xhtml">
                  <p>CHARGE: 0</p>
               </body>
            </notes>
         </species>
         <species boundaryCondition="false" compartment="c" constant="false" hasOnlySubstanceUnits="false" id="M_fum_c" name="fum[c]">
            <notes>
               <body xmlns="http://www.w3.org/1999/xhtml">
                  <p>CHARGE: 0</p>
               </body>
            </notes>
         </species>
         <species boundaryCondition="false" compartment="m" constant="false" hasOnlySubstanceUnits="false" id="M_fum_m" name="fum[m]">
            <notes>
               <body xmlns="http://www.w3.org/1999/xhtml">
                  <p>CHARGE: 0</p>
               </body>
            </notes>
         </species>
         <species boundaryCondition="false" compartment="c" constant="false" hasOnlySubstanceUnits="false" id="M_g3p_c" name="g3p[c]">
            <notes>
               <body xmlns="http://www.w3.org/1999/xhtml">
                  <p>CHARGE: 0</p>
               </body>
            </notes>
         </species>
         <species boundaryCondition="false" compartment="c" constant="false" hasOnlySubstanceUnits="false" id="M_g6p_c" name="g6p[c]">
            <notes>
               <body xmlns="http://www.w3.org/1999/xhtml">
                  <p>CHARGE: 0</p>
               </body>
            </notes>
         </species>
         <species boundaryCondition="false" compartment="c" constant="false" hasOnlySubstanceUnits="false" id="M_glc_DASH_D_c" name="glc-D[c]">
            <notes>
               <body xmlns="http://www.w3.org/1999/xhtml">
                  <p>CHARGE: 0</p>
               </body>
            </notes>
         </species>
         <species boundaryCondition="false" compartment="e" constant="false" hasOnlySubstanceUnits="false" id="M_glc_DASH_D_e" name="glc-D[e]">
            <notes>
               <body xmlns="http://www.w3.org/1999/xhtml">
                  <p>CHARGE: 0</p>
               </body>
            </notes>
         </species>
         <species boundaryCondition="false" compartment="c" constant="false" hasOnlySubstanceUnits="false" id="M_gln_DASH_L_c" name="gln-L[c]">
            <notes>
               <body xmlns="http://www.w3.org/1999/xhtml">
                  <p>CHARGE: 0</p>
               </body>
            </notes>
         </species>
         <species boundaryCondition="false" compartment="m" constant="false" hasOnlySubstanceUnits="false" id="M_gln_DASH_L_m" name="gln-L[m]">
            <notes>
               <body xmlns="http://www.w3.org/1999/xhtml">
                  <p>CHARGE: 0</p>
               </body>
            </notes>
         </species>
         <species boundaryCondition="false" compartment="c" constant="false" hasOnlySubstanceUnits="false" id="M_glu_DASH_L_c" name="glu-L[c]">
            <notes>
               <body xmlns="http://www.w3.org/1999/xhtml">
                  <p>CHARGE: 0</p>
               </body>
            </notes>
         </species>
         <species boundaryCondition="false" compartment="m" constant="false" hasOnlySubstanceUnits="false" id="M_glu_DASH_L_m" name="glu-L[m]">
            <notes>
               <body xmlns="http://www.w3.org/1999/xhtml">
                  <p>CHARGE: 0</p>
               </body>
            </notes>
         </species>
         <species boundaryCondition="false" compartment="c" constant="false" hasOnlySubstanceUnits="false" id="M_glu5p_c" name="glu5p[c]">
            <notes>
               <body xmlns="http://www.w3.org/1999/xhtml">
                  <p>CHARGE: 0</p>
               </body>
            </notes>
         </species>
         <species boundaryCondition="false" compartment="c" constant="false" hasOnlySubstanceUnits="false" id="M_glu5sa_c" name="glu5sa[c]">
            <notes>
               <body xmlns="http://www.w3.org/1999/xhtml">
                  <p>CHARGE: 0</p>
               </body>
            </notes>
         </species>
         <species boundaryCondition="false" compartment="c" constant="false" hasOnlySubstanceUnits="false" id="M_glx_c" name="glx[c]">
            <notes>
               <body xmlns="http://www.w3.org/1999/xhtml">
                  <p>CHARGE: 0</p>
               </body>
            </notes>
         </species>
         <species boundaryCondition="false" compartment="m" constant="false" hasOnlySubstanceUnits="false" id="M_glx_m" name="glx[m]">
            <notes>
               <body xmlns="http://www.w3.org/1999/xhtml">
                  <p>CHARGE: 0</p>
               </body>
            </notes>
         </species>
         <species boundaryCondition="false" compartment="c" constant="false" hasOnlySubstanceUnits="false" id="M_glyc3p_c" name="glyc3p[c]">
            <notes>
               <body xmlns="http://www.w3.org/1999/xhtml">
                  <p>CHARGE: 0</p>
               </body>
            </notes>
         </species>
         <species boundaryCondition="false" compartment="c" constant="false" hasOnlySubstanceUnits="false" id="M_glyc_c" name="glyc[c]">
            <notes>
               <body xmlns="http://www.w3.org/1999/xhtml">
                  <p>CHARGE: 0</p>
               </body>
            </notes>
         </species>
         <species boundaryCondition="false" compartment="e" constant="false" hasOnlySubstanceUnits="false" id="M_glyc_e" name="glyc[e]">
            <notes>
               <body xmlns="http://www.w3.org/1999/xhtml">
                  <p>CHARGE: 0</p>
               </body>
            </notes>
         </species>
         <species boundaryCondition="false" compartment="c" constant="false" hasOnlySubstanceUnits="false" id="M_gly_c" name="gly[c]">
            <notes>
               <body xmlns="http://www.w3.org/1999/xhtml">
                  <p>CHARGE: 0</p>
               </body>
            </notes>
         </species>
         <species boundaryCondition="false" compartment="m" constant="false" hasOnlySubstanceUnits="false" id="M_gly_m" name="gly[m]">
            <notes>
               <body xmlns="http://www.w3.org/1999/xhtml">
                  <p>CHARGE: 0</p>
               </body>
            </notes>
         </species>
         <species boundaryCondition="false" compartment="c" constant="false" hasOnlySubstanceUnits="false" id="M_gmp_c" name="gmp[c]">
            <notes>
               <body xmlns="http://www.w3.org/1999/xhtml">
                  <p>CHARGE: 0</p>
               </body>
            </notes>
         </species>
         <species boundaryCondition="false" compartment="c" constant="false" hasOnlySubstanceUnits="false" id="M_h2o_c" name="h2o[c]">
            <notes>
               <body xmlns="http://www.w3.org/1999/xhtml">
                  <p>CHARGE: 0</p>
               </body>
            </notes>
         </species>
         <species boundaryCondition="false" compartment="e" constant="false" hasOnlySubstanceUnits="false" id="M_h2o_e" name="h2o[e]">
            <notes>
               <body xmlns="http://www.w3.org/1999/xhtml">
                  <p>CHARGE: 0</p>
               </body>
            </notes>
         </species>
         <species boundaryCondition="false" compartment="m" constant="false" hasOnlySubstanceUnits="false" id="M_h2o_m" name="h2o[m]">
            <notes>
               <body xmlns="http://www.w3.org/1999/xhtml">
                  <p>CHARGE: 0</p>
               </body>
            </notes>
         </species>
         <species boundaryCondition="false" compartment="c" constant="false" hasOnlySubstanceUnits="false" id="M_h2s_c" name="h2s[c]">
            <notes>
               <body xmlns="http://www.w3.org/1999/xhtml">
                  <p>CHARGE: 0</p>
               </body>
            </notes>
         </species>
         <species boundaryCondition="false" compartment="c" constant="false" hasOnlySubstanceUnits="false" id="M_hcit_c" name="hcit[c]">
            <notes>
               <body xmlns="http://www.w3.org/1999/xhtml">
                  <p>CHARGE: 0</p>
               </body>
            </notes>
         </species>
         <species boundaryCondition="false" compartment="m" constant="false" hasOnlySubstanceUnits="false" id="M_hcit_m" name="hcit[m]">
            <notes>
               <body xmlns="http://www.w3.org/1999/xhtml">
                  <p>CHARGE: 0</p>
               </body>
            </notes>
         </species>
         <species boundaryCondition="false" compartment="c" constant="false" hasOnlySubstanceUnits="false" id="M_hcys_DASH_L_c" name="hcys-L[c]">
            <notes>
               <body xmlns="http://www.w3.org/1999/xhtml">
                  <p>CHARGE: 0</p>
               </body>
            </notes>
         </species>
         <species boundaryCondition="false" compartment="c" constant="false" hasOnlySubstanceUnits="false" id="M_hcyt_c" name="hcyt[c]">
            <notes>
               <body xmlns="http://www.w3.org/1999/xhtml">
                  <p>CHARGE: 0</p>
               </body>
            </notes>
         </species>
         <species boundaryCondition="false" compartment="m" constant="false" hasOnlySubstanceUnits="false" id="M_hicit_m" name="hicit[m]">
            <notes>
               <body xmlns="http://www.w3.org/1999/xhtml">
                  <p>CHARGE: 0</p>
               </body>
            </notes>
         </species>
         <species boundaryCondition="false" compartment="c" constant="false" hasOnlySubstanceUnits="false" id="M_his_DASH_L_c" name="his-L[c]">
            <notes>
               <body xmlns="http://www.w3.org/1999/xhtml">
                  <p>CHARGE: 0</p>
               </body>
            </notes>
         </species>
         <species boundaryCondition="false" compartment="c" constant="false" hasOnlySubstanceUnits="false" id="M_hisp_c" name="hisp[c]">
            <notes>
               <body xmlns="http://www.w3.org/1999/xhtml">
                  <p>CHARGE: 0</p>
               </body>
            </notes>
         </species>
         <species boundaryCondition="false" compartment="c" constant="false" hasOnlySubstanceUnits="false" id="M_histd_c" name="histd[c]">
            <notes>
               <body xmlns="http://www.w3.org/1999/xhtml">
                  <p>CHARGE: 0</p>
               </body>
            </notes>
         </species>
         <species boundaryCondition="false" compartment="c" constant="false" hasOnlySubstanceUnits="false" id="M_hom_DASH_L_c" name="hom-L[c]">
            <notes>
               <body xmlns="http://www.w3.org/1999/xhtml">
                  <p>CHARGE: 0</p>
               </body>
            </notes>
         </species>
         <species boundaryCondition="false" compartment="c" constant="false" hasOnlySubstanceUnits="false" id="M_h_c" name="h[c]">
            <notes>
               <body xmlns="http://www.w3.org/1999/xhtml">
                  <p>CHARGE: 0</p>
               </body>
            </notes>
         </species>
         <species boundaryCondition="false" compartment="e" constant="false" hasOnlySubstanceUnits="false" id="M_h_e" name="h[e]">
            <notes>
               <body xmlns="http://www.w3.org/1999/xhtml">
                  <p>CHARGE: 0</p>
               </body>
            </notes>
         </species>
         <species boundaryCondition="false" compartment="m" constant="false" hasOnlySubstanceUnits="false" id="M_h_m" name="h[m]">
            <notes>
               <body xmlns="http://www.w3.org/1999/xhtml">
                  <p>CHARGE: 0</p>
               </body>
            </notes>
         </species>
         <species boundaryCondition="false" compartment="c" constant="false" hasOnlySubstanceUnits="false" id="M_icit_c" name="icit[c]">
            <notes>
               <body xmlns="http://www.w3.org/1999/xhtml">
                  <p>CHARGE: 0</p>
               </body>
            </notes>
         </species>
         <species boundaryCondition="false" compartment="m" constant="false" hasOnlySubstanceUnits="false" id="M_icit_m" name="icit[m]">
            <notes>
               <body xmlns="http://www.w3.org/1999/xhtml">
                  <p>CHARGE: 0</p>
               </body>
            </notes>
         </species>
         <species boundaryCondition="false" compartment="c" constant="false" hasOnlySubstanceUnits="false" id="M_ile_DASH_L_c" name="ile-L[c]">
            <notes>
               <body xmlns="http://www.w3.org/1999/xhtml">
                  <p>CHARGE: 0</p>
               </body>
            </notes>
         </species>
         <species boundaryCondition="false" compartment="c" constant="false" hasOnlySubstanceUnits="false" id="M_imacp_c" name="imacp[c]">
            <notes>
               <body xmlns="http://www.w3.org/1999/xhtml">
                  <p>CHARGE: 0</p>
               </body>
            </notes>
         </species>
         <species boundaryCondition="false" compartment="c" constant="false" hasOnlySubstanceUnits="false" id="M_L2aadp6sa_c" name="L2aadp6sa[c]">
            <notes>
               <body xmlns="http://www.w3.org/1999/xhtml">
                  <p>CHARGE: 0</p>
               </body>
            </notes>
         </species>
         <species boundaryCondition="false" compartment="c" constant="false" hasOnlySubstanceUnits="false" id="M_L2aadp_c" name="L2aadp[c]">
            <notes>
               <body xmlns="http://www.w3.org/1999/xhtml">
                  <p>CHARGE: 0</p>
               </body>
            </notes>
         </species>
         <species boundaryCondition="false" compartment="c" constant="false" hasOnlySubstanceUnits="false" id="M_leu_DASH_L_c" name="leu-L[c]">
            <notes>
               <body xmlns="http://www.w3.org/1999/xhtml">
                  <p>CHARGE: 0</p>
               </body>
            </notes>
         </species>
         <species boundaryCondition="false" compartment="c" constant="false" hasOnlySubstanceUnits="false" id="M_lys_DASH_L_c" name="lys-L[c]">
            <notes>
               <body xmlns="http://www.w3.org/1999/xhtml">
                  <p>CHARGE: 0</p>
               </body>
            </notes>
         </species>
         <species boundaryCondition="false" compartment="c" constant="false" hasOnlySubstanceUnits="false" id="M_mal_DASH_L_c" name="mal-L[c]">
            <notes>
               <body xmlns="http://www.w3.org/1999/xhtml">
                  <p>CHARGE: 0</p>
               </body>
            </notes>
         </species>
         <species boundaryCondition="false" compartment="m" constant="false" hasOnlySubstanceUnits="false" id="M_mal_DASH_L_m" name="mal-L[m]">
            <notes>
               <body xmlns="http://www.w3.org/1999/xhtml">
                  <p>CHARGE: 0</p>
               </body>
            </notes>
         </species>
         <species boundaryCondition="false" compartment="c" constant="false" hasOnlySubstanceUnits="false" id="M_mannan_c" name="mannan[c]">
            <notes>
               <body xmlns="http://www.w3.org/1999/xhtml">
                  <p>CHARGE: 0</p>
               </body>
            </notes>
         </species>
         <species boundaryCondition="false" compartment="c" constant="false" hasOnlySubstanceUnits="false" id="M_met_DASH_L_c" name="met-L[c]">
            <notes>
               <body xmlns="http://www.w3.org/1999/xhtml">
                  <p>CHARGE: 0</p>
               </body>
            </notes>
         </species>
         <species boundaryCondition="false" compartment="c" constant="false" hasOnlySubstanceUnits="false" id="M_methf_c" name="methf[c]">
            <notes>
               <body xmlns="http://www.w3.org/1999/xhtml">
                  <p>CHARGE: 0</p>
               </body>
            </notes>
         </species>
         <species boundaryCondition="false" compartment="c" constant="false" hasOnlySubstanceUnits="false" id="M_mlthf_c" name="mlthf[c]">
            <notes>
               <body xmlns="http://www.w3.org/1999/xhtml">
                  <p>CHARGE: 0</p>
               </body>
            </notes>
         </species>
         <species boundaryCondition="false" compartment="c" constant="false" hasOnlySubstanceUnits="false" id="M_nadh_c" name="nadh[c]">
            <notes>
               <body xmlns="http://www.w3.org/1999/xhtml">
                  <p>CHARGE: 0</p>
               </body>
            </notes>
         </species>
         <species boundaryCondition="false" compartment="m" constant="false" hasOnlySubstanceUnits="false" id="M_nadh_m" name="nadh[m]">
            <notes>
               <body xmlns="http://www.w3.org/1999/xhtml">
                  <p>CHARGE: 0</p>
               </body>
            </notes>
         </species>
         <species boundaryCondition="false" compartment="c" constant="false" hasOnlySubstanceUnits="false" id="M_nadph_c" name="nadph[c]">
            <notes>
               <body xmlns="http://www.w3.org/1999/xhtml">
                  <p>CHARGE: 0</p>
               </body>
            </notes>
         </species>
         <species boundaryCondition="false" compartment="m" constant="false" hasOnlySubstanceUnits="false" id="M_nadph_m" name="nadph[m]">
            <notes>
               <body xmlns="http://www.w3.org/1999/xhtml">
                  <p>CHARGE: 0</p>
               </body>
            </notes>
         </species>
         <species boundaryCondition="false" compartment="c" constant="false" hasOnlySubstanceUnits="false" id="M_nadp_c" name="nadp[c]">
            <notes>
               <body xmlns="http://www.w3.org/1999/xhtml">
                  <p>CHARGE: 0</p>
               </body>
            </notes>
         </species>
         <species boundaryCondition="false" compartment="m" constant="false" hasOnlySubstanceUnits="false" id="M_nadp_m" name="nadp[m]">
            <notes>
               <body xmlns="http://www.w3.org/1999/xhtml">
                  <p>CHARGE: 0</p>
               </body>
            </notes>
         </species>
         <species boundaryCondition="false" compartment="c" constant="false" hasOnlySubstanceUnits="false" id="M_nad_c" name="nad[c]">
            <notes>
               <body xmlns="http://www.w3.org/1999/xhtml">
                  <p>CHARGE: 0</p>
               </body>
            </notes>
         </species>
         <species boundaryCondition="false" compartment="m" constant="false" hasOnlySubstanceUnits="false" id="M_nad_m" name="nad[m]">
            <notes>
               <body xmlns="http://www.w3.org/1999/xhtml">
                  <p>CHARGE: 0</p>
               </body>
            </notes>
         </species>
         <species boundaryCondition="false" compartment="c" constant="false" hasOnlySubstanceUnits="false" id="M_nh4_c" name="nh4[c]">
            <notes>
               <body xmlns="http://www.w3.org/1999/xhtml">
                  <p>CHARGE: 0</p>
               </body>
            </notes>
         </species>
         <species boundaryCondition="false" compartment="e" constant="false" hasOnlySubstanceUnits="false" id="M_nh4_e" name="nh4[e]">
            <notes>
               <body xmlns="http://www.w3.org/1999/xhtml">
                  <p>CHARGE: 0</p>
               </body>
            </notes>
         </species>
         <species boundaryCondition="false" compartment="m" constant="false" hasOnlySubstanceUnits="false" id="M_nh4_m" name="nh4[m]">
            <notes>
               <body xmlns="http://www.w3.org/1999/xhtml">
                  <p>CHARGE: 0</p>
               </body>
            </notes>
         </species>
         <species boundaryCondition="false" compartment="c" constant="false" hasOnlySubstanceUnits="false" id="M_o2_c" name="o2[c]">
            <notes>
               <body xmlns="http://www.w3.org/1999/xhtml">
                  <p>CHARGE: 0</p>
               </body>
            </notes>
         </species>
         <species boundaryCondition="false" compartment="e" constant="false" hasOnlySubstanceUnits="false" id="M_o2_e" name="o2[e]">
            <notes>
               <body xmlns="http://www.w3.org/1999/xhtml">
                  <p>CHARGE: 0</p>
               </body>
            </notes>
         </species>
         <species boundaryCondition="false" compartment="m" constant="false" hasOnlySubstanceUnits="false" id="M_o2_m" name="o2[m]">
            <notes>
               <body xmlns="http://www.w3.org/1999/xhtml">
                  <p>CHARGE: 0</p>
               </body>
            </notes>
         </species>
         <species boundaryCondition="false" compartment="c" constant="false" hasOnlySubstanceUnits="false" id="M_oaa_c" name="oaa[c]">
            <notes>
               <body xmlns="http://www.w3.org/1999/xhtml">
                  <p>CHARGE: 0</p>
               </body>
            </notes>
         </species>
         <species boundaryCondition="false" compartment="m" constant="false" hasOnlySubstanceUnits="false" id="M_oaa_m" name="oaa[m]">
            <notes>
               <body xmlns="http://www.w3.org/1999/xhtml">
                  <p>CHARGE: 0</p>
               </body>
            </notes>
         </species>
         <species boundaryCondition="false" compartment="c" constant="false" hasOnlySubstanceUnits="false" id="M_orn_c" name="orn[c]">
            <notes>
               <body xmlns="http://www.w3.org/1999/xhtml">
                  <p>CHARGE: 0</p>
               </body>
            </notes>
         </species>
         <species boundaryCondition="false" compartment="m" constant="false" hasOnlySubstanceUnits="false" id="M_orn_m" name="orn[m]">
            <notes>
               <body xmlns="http://www.w3.org/1999/xhtml">
                  <p>CHARGE: 0</p>
               </body>
            </notes>
         </species>
         <species boundaryCondition="false" compartment="m" constant="false" hasOnlySubstanceUnits="false" id="M_oxag_m" name="oxag[m]">
            <notes>
               <body xmlns="http://www.w3.org/1999/xhtml">
                  <p>CHARGE: 0</p>
               </body>
            </notes>
         </species>
         <species boundaryCondition="false" compartment="c" constant="false" hasOnlySubstanceUnits="false" id="M_paps_c" name="paps[c]">
            <notes>
               <body xmlns="http://www.w3.org/1999/xhtml">
                  <p>CHARGE: 0</p>
               </body>
            </notes>
         </species>
         <species boundaryCondition="false" compartment="c" constant="false" hasOnlySubstanceUnits="false" id="M_pap_c" name="pap[c]">
            <notes>
               <body xmlns="http://www.w3.org/1999/xhtml">
                  <p>CHARGE: 0</p>
               </body>
            </notes>
         </species>
         <species boundaryCondition="false" compartment="c" constant="false" hasOnlySubstanceUnits="false" id="M_pa_SC_c" name="pa_SC[c]">
            <notes>
               <body xmlns="http://www.w3.org/1999/xhtml">
                  <p>CHARGE: 0</p>
               </body>
            </notes>
         </species>
         <species boundaryCondition="false" compartment="c" constant="false" hasOnlySubstanceUnits="false" id="M_pc_SC_c" name="pc_SC[c]">
            <notes>
               <body xmlns="http://www.w3.org/1999/xhtml">
                  <p>CHARGE: 0</p>
               </body>
            </notes>
         </species>
         <species boundaryCondition="false" compartment="c" constant="false" hasOnlySubstanceUnits="false" id="M_pep_c" name="pep[c]">
            <notes>
               <body xmlns="http://www.w3.org/1999/xhtml">
                  <p>CHARGE: 0</p>
               </body>
            </notes>
         </species>
         <species boundaryCondition="false" compartment="c" constant="false" hasOnlySubstanceUnits="false" id="M_pe_SC_c" name="pe_SC[c]">
            <notes>
               <body xmlns="http://www.w3.org/1999/xhtml">
                  <p>CHARGE: 0</p>
               </body>
            </notes>
         </species>
         <species boundaryCondition="false" compartment="c" constant="false" hasOnlySubstanceUnits="false" id="M_phe_DASH_L_c" name="phe-L[c]">
            <notes>
               <body xmlns="http://www.w3.org/1999/xhtml">
                  <p>CHARGE: 0</p>
               </body>
            </notes>
         </species>
         <species boundaryCondition="false" compartment="c" constant="false" hasOnlySubstanceUnits="false" id="M_phom_c" name="phom[c]">
            <notes>
               <body xmlns="http://www.w3.org/1999/xhtml">
                  <p>CHARGE: 0</p>
               </body>
            </notes>
         </species>
         <species boundaryCondition="false" compartment="c" constant="false" hasOnlySubstanceUnits="false" id="M_phpyr_c" name="phpyr[c]">
            <notes>
               <body xmlns="http://www.w3.org/1999/xhtml">
                  <p>CHARGE: 0</p>
               </body>
            </notes>
         </species>
         <species boundaryCondition="false" compartment="c" constant="false" hasOnlySubstanceUnits="false" id="M_pi_c" name="pi[c]">
            <notes>
               <body xmlns="http://www.w3.org/1999/xhtml">
                  <p>CHARGE: 0</p>
               </body>
            </notes>
         </species>
         <species boundaryCondition="false" compartment="e" constant="false" hasOnlySubstanceUnits="false" id="M_pi_e" name="pi[e]">
            <notes>
               <body xmlns="http://www.w3.org/1999/xhtml">
                  <p>CHARGE: 0</p>
               </body>
            </notes>
         </species>
         <species boundaryCondition="false" compartment="m" constant="false" hasOnlySubstanceUnits="false" id="M_pi_m" name="pi[m]">
            <notes>
               <body xmlns="http://www.w3.org/1999/xhtml">
                  <p>CHARGE: 0</p>
               </body>
            </notes>
         </species>
         <species boundaryCondition="false" compartment="c" constant="false" hasOnlySubstanceUnits="false" id="M_pphn_c" name="pphn[c]">
            <notes>
               <body xmlns="http://www.w3.org/1999/xhtml">
                  <p>CHARGE: 0</p>
               </body>
            </notes>
         </species>
         <species boundaryCondition="false" compartment="c" constant="false" hasOnlySubstanceUnits="false" id="M_ppi_c" name="ppi[c]">
            <notes>
               <body xmlns="http://www.w3.org/1999/xhtml">
                  <p>CHARGE: 0</p>
               </body>
            </notes>
         </species>
         <species boundaryCondition="false" compartment="m" constant="false" hasOnlySubstanceUnits="false" id="M_ppi_m" name="ppi[m]">
            <notes>
               <body xmlns="http://www.w3.org/1999/xhtml">
                  <p>CHARGE: 0</p>
               </body>
            </notes>
         </species>
         <species boundaryCondition="false" compartment="c" constant="false" hasOnlySubstanceUnits="false" id="M_pran_c" name="pran[c]">
            <notes>
               <body xmlns="http://www.w3.org/1999/xhtml">
                  <p>CHARGE: 0</p>
               </body>
            </notes>
         </species>
         <species boundaryCondition="false" compartment="c" constant="false" hasOnlySubstanceUnits="false" id="M_prbamp_c" name="prbamp[c]">
            <notes>
               <body xmlns="http://www.w3.org/1999/xhtml">
                  <p>CHARGE: 0</p>
               </body>
            </notes>
         </species>
         <species boundaryCondition="false" compartment="c" constant="false" hasOnlySubstanceUnits="false" id="M_prbatp_c" name="prbatp[c]">
            <notes>
               <body xmlns="http://www.w3.org/1999/xhtml">
                  <p>CHARGE: 0</p>
               </body>
            </notes>
         </species>
         <species boundaryCondition="false" compartment="c" constant="false" hasOnlySubstanceUnits="false" id="M_prfp_c" name="prfp[c]">
            <notes>
               <body xmlns="http://www.w3.org/1999/xhtml">
                  <p>CHARGE: 0</p>
               </body>
            </notes>
         </species>
         <species boundaryCondition="false" compartment="c" constant="false" hasOnlySubstanceUnits="false" id="M_prlp_c" name="prlp[c]">
            <notes>
               <body xmlns="http://www.w3.org/1999/xhtml">
                  <p>CHARGE: 0</p>
               </body>
            </notes>
         </species>
         <species boundaryCondition="false" compartment="c" constant="false" hasOnlySubstanceUnits="false" id="M_pro_DASH_L_c" name="pro-L[c]">
            <notes>
               <body xmlns="http://www.w3.org/1999/xhtml">
                  <p>CHARGE: 0</p>
               </body>
            </notes>
         </species>
         <species boundaryCondition="false" compartment="c" constant="false" hasOnlySubstanceUnits="false" id="M_prpp_c" name="prpp[c]">
            <notes>
               <body xmlns="http://www.w3.org/1999/xhtml">
                  <p>CHARGE: 0</p>
               </body>
            </notes>
         </species>
         <species boundaryCondition="false" compartment="c" constant="false" hasOnlySubstanceUnits="false" id="M_pser_DASH_L_c" name="pser-L[c]">
            <notes>
               <body xmlns="http://www.w3.org/1999/xhtml">
                  <p>CHARGE: 0</p>
               </body>
            </notes>
         </species>
         <species boundaryCondition="false" compartment="c" constant="false" hasOnlySubstanceUnits="false" id="M_ps_SC_c" name="ps_SC[c]">
            <notes>
               <body xmlns="http://www.w3.org/1999/xhtml">
                  <p>CHARGE: 0</p>
               </body>
            </notes>
         </species>
         <species boundaryCondition="false" compartment="c" constant="false" hasOnlySubstanceUnits="false" id="M_ptd1ino_SC_c" name="ptd1ino_SC[c]">
            <notes>
               <body xmlns="http://www.w3.org/1999/xhtml">
                  <p>CHARGE: 0</p>
               </body>
            </notes>
         </species>
         <species boundaryCondition="false" compartment="c" constant="false" hasOnlySubstanceUnits="false" id="M_pyr_c" name="pyr[c]">
            <notes>
               <body xmlns="http://www.w3.org/1999/xhtml">
                  <p>CHARGE: 0</p>
               </body>
            </notes>
         </species>
         <species boundaryCondition="false" compartment="e" constant="false" hasOnlySubstanceUnits="false" id="M_pyr_e" name="pyr[e]">
            <notes>
               <body xmlns="http://www.w3.org/1999/xhtml">
                  <p>CHARGE: 0</p>
               </body>
            </notes>
         </species>
         <species boundaryCondition="false" compartment="m" constant="false" hasOnlySubstanceUnits="false" id="M_pyr_m" name="pyr[m]">
            <notes>
               <body xmlns="http://www.w3.org/1999/xhtml">
                  <p>CHARGE: 0</p>
               </body>
            </notes>
         </species>
         <species boundaryCondition="false" compartment="m" constant="false" hasOnlySubstanceUnits="false" id="M_q6h2_m" name="q6h2[m]">
            <notes>
               <body xmlns="http://www.w3.org/1999/xhtml">
                  <p>CHARGE: 0</p>
               </body>
            </notes>
         </species>
         <species boundaryCondition="false" compartment="m" constant="false" hasOnlySubstanceUnits="false" id="M_q6_m" name="q6[m]">
            <notes>
               <body xmlns="http://www.w3.org/1999/xhtml">
                  <p>CHARGE: 0</p>
               </body>
            </notes>
         </species>
         <species boundaryCondition="false" compartment="c" constant="false" hasOnlySubstanceUnits="false" id="M_r5p_c" name="r5p[c]">
            <notes>
               <body xmlns="http://www.w3.org/1999/xhtml">
                  <p>CHARGE: 0</p>
               </body>
            </notes>
         </species>
         <species boundaryCondition="false" compartment="c" constant="false" hasOnlySubstanceUnits="false" id="M_ru5p_DASH_D_c" name="ru5p-D[c]">
            <notes>
               <body xmlns="http://www.w3.org/1999/xhtml">
                  <p>CHARGE: 0</p>
               </body>
            </notes>
         </species>
         <species boundaryCondition="false" compartment="c" constant="false" hasOnlySubstanceUnits="false" id="M_s7p_c" name="s7p[c]">
            <notes>
               <body xmlns="http://www.w3.org/1999/xhtml">
                  <p>CHARGE: 0</p>
               </body>
            </notes>
         </species>
         <species boundaryCondition="false" compartment="c" constant="false" hasOnlySubstanceUnits="false" id="M_saccrp_DASH_L_c" name="saccrp-L[c]">
            <notes>
               <body xmlns="http://www.w3.org/1999/xhtml">
                  <p>CHARGE: 0</p>
               </body>
            </notes>
         </species>
         <species boundaryCondition="false" compartment="c" constant="false" hasOnlySubstanceUnits="false" id="M_ser_DASH_L_c" name="ser-L[c]">
            <notes>
               <body xmlns="http://www.w3.org/1999/xhtml">
                  <p>CHARGE: 0</p>
               </body>
            </notes>
         </species>
         <species boundaryCondition="false" compartment="c" constant="false" hasOnlySubstanceUnits="false" id="M_skm5p_c" name="skm5p[c]">
            <notes>
               <body xmlns="http://www.w3.org/1999/xhtml">
                  <p>CHARGE: 0</p>
               </body>
            </notes>
         </species>
         <species boundaryCondition="false" compartment="c" constant="false" hasOnlySubstanceUnits="false" id="M_skm_c" name="skm[c]">
            <notes>
               <body xmlns="http://www.w3.org/1999/xhtml">
                  <p>CHARGE: 0</p>
               </body>
            </notes>
         </species>
         <species boundaryCondition="false" compartment="c" constant="false" hasOnlySubstanceUnits="false" id="M_so3_c" name="so3[c]">
            <notes>
               <body xmlns="http://www.w3.org/1999/xhtml">
                  <p>CHARGE: 0</p>
               </body>
            </notes>
         </species>
         <species boundaryCondition="false" compartment="c" constant="false" hasOnlySubstanceUnits="false" id="M_so4_c" name="so4[c]">
            <notes>
               <body xmlns="http://www.w3.org/1999/xhtml">
                  <p>CHARGE: 0</p>
               </body>
            </notes>
         </species>
         <species boundaryCondition="false" compartment="e" constant="false" hasOnlySubstanceUnits="false" id="M_so4_e" name="so4[e]">
            <notes>
               <body xmlns="http://www.w3.org/1999/xhtml">
                  <p>CHARGE: 0</p>
               </body>
            </notes>
         </species>
         <species boundaryCondition="false" compartment="m" constant="false" hasOnlySubstanceUnits="false" id="M_succoa_m" name="succoa[m]">
            <notes>
               <body xmlns="http://www.w3.org/1999/xhtml">
                  <p>CHARGE: 0</p>
               </body>
            </notes>
         </species>
         <species boundaryCondition="false" compartment="c" constant="false" hasOnlySubstanceUnits="false" id="M_succ_c" name="succ[c]">
            <notes>
               <body xmlns="http://www.w3.org/1999/xhtml">
                  <p>CHARGE: 0</p>
               </body>
            </notes>
         </species>
         <species boundaryCondition="false" compartment="e" constant="false" hasOnlySubstanceUnits="false" id="M_succ_e" name="succ[e]">
            <notes>
               <body xmlns="http://www.w3.org/1999/xhtml">
                  <p>CHARGE: 0</p>
               </body>
            </notes>
         </species>
         <species boundaryCondition="false" compartment="m" constant="false" hasOnlySubstanceUnits="false" id="M_succ_m" name="succ[m]">
            <notes>
               <body xmlns="http://www.w3.org/1999/xhtml">
                  <p>CHARGE: 0</p>
               </body>
            </notes>
         </species>
         <species boundaryCondition="false" compartment="c" constant="false" hasOnlySubstanceUnits="false" id="M_thf_c" name="thf[c]">
            <notes>
               <body xmlns="http://www.w3.org/1999/xhtml">
                  <p>CHARGE: 0</p>
               </body>
            </notes>
         </species>
         <species boundaryCondition="false" compartment="c" constant="false" hasOnlySubstanceUnits="false" id="M_thr_DASH_L_c" name="thr-L[c]">
            <notes>
               <body xmlns="http://www.w3.org/1999/xhtml">
                  <p>CHARGE: 0</p>
               </body>
            </notes>
         </species>
         <species boundaryCondition="false" compartment="m" constant="false" hasOnlySubstanceUnits="false" id="M_thr_DASH_L_m" name="thr-L[m]">
            <notes>
               <body xmlns="http://www.w3.org/1999/xhtml">
                  <p>CHARGE: 0</p>
               </body>
            </notes>
         </species>
         <species boundaryCondition="false" compartment="c" constant="false" hasOnlySubstanceUnits="false" id="M_triglyc_SC_c" name="triglyc_SC[c]">
            <notes>
               <body xmlns="http://www.w3.org/1999/xhtml">
                  <p>CHARGE: 0</p>
               </body>
            </notes>
         </species>
         <species boundaryCondition="false" compartment="c" constant="false" hasOnlySubstanceUnits="false" id="M_trp_DASH_L_c" name="trp-L[c]">
            <notes>
               <body xmlns="http://www.w3.org/1999/xhtml">
                  <p>CHARGE: 0</p>
               </body>
            </notes>
         </species>
         <species boundaryCondition="false" compartment="c" constant="false" hasOnlySubstanceUnits="false" id="M_tyr_DASH_L_c" name="tyr-L[c]">
            <notes>
               <body xmlns="http://www.w3.org/1999/xhtml">
                  <p>CHARGE: 0</p>
               </body>
            </notes>
         </species>
         <species boundaryCondition="false" compartment="c" constant="false" hasOnlySubstanceUnits="false" id="M_ump_c" name="ump[c]">
            <notes>
               <body xmlns="http://www.w3.org/1999/xhtml">
                  <p>CHARGE: 0</p>
               </body>
            </notes>
         </species>
         <species boundaryCondition="false" compartment="c" constant="false" hasOnlySubstanceUnits="false" id="M_val_DASH_L_c" name="val-L[c]">
            <notes>
               <body xmlns="http://www.w3.org/1999/xhtml">
                  <p>CHARGE: 0</p>
               </body>
            </notes>
         </species>
         <species boundaryCondition="false" compartment="c" constant="false" hasOnlySubstanceUnits="false" id="M_xu5p_DASH_D_c" name="xu5p-D[c]">
            <notes>
               <body xmlns="http://www.w3.org/1999/xhtml">
                  <p>CHARGE: 0</p>
               </body>
            </notes>
         </species>
         <species boundaryCondition="false" compartment="c" constant="false" hasOnlySubstanceUnits="false" id="M_zymst_c" name="zymst[c]">
            <notes>
               <body xmlns="http://www.w3.org/1999/xhtml">
                  <p>CHARGE: 0</p>
               </body>
            </notes>
         </species>
      </listOfSpecies>
      <listOfReactions>
         <reaction id="R_ASPTA" name="ASPTA" reversible="true">
            <listOfReactants>
               <speciesReference species="M_akg_c" stoichiometry="1"/>
               <speciesReference species="M_asp_DASH_L_c" stoichiometry="1"/>
            </listOfReactants>
            <listOfProducts>
               <speciesReference species="M_glu_DASH_L_c" stoichiometry="1"/>
               <speciesReference species="M_oaa_c" stoichiometry="1"/>
            </listOfProducts>
            <kineticLaw>
               <math xmlns="http://www.w3.org/1998/Math/MathML">
                  <ci> FLUX_VALUE </ci>
               </math>
               <listOfParameters>
                  <parameter constant="false" id="LOWER_BOUND" units="mmol_per_gDW_per_hr" value="-0"/>
                  <parameter constant="false" id="UPPER_BOUND" units="mmol_per_gDW_per_hr" value="1000"/>
                  <parameter constant="false" id="FLUX_VALUE" units="mmol_per_gDW_per_hr" value="0"/>
                  <parameter constant="false" id="OBJECTIVE_COEFFICIENT" units="mmol_per_gDW_per_hr" value="0"/>
               </listOfParameters>
            </kineticLaw>
         </reaction>
         <reaction id="R_ASPKi" name="ASPKi" reversible="false">
            <listOfReactants>
               <speciesReference species="M_asp_DASH_L_c" stoichiometry="1"/>
               <speciesReference species="M_atp_c" stoichiometry="1"/>
            </listOfReactants>
            <listOfProducts>
               <speciesReference species="M_4pasp_c" stoichiometry="1"/>
               <speciesReference species="M_adp_c" stoichiometry="1"/>
            </listOfProducts>
            <kineticLaw>
               <math xmlns="http://www.w3.org/1998/Math/MathML">
                  <ci> FLUX_VALUE </ci>
               </math>
               <listOfParameters>
                  <parameter constant="false" id="LOWER_BOUND" units="mmol_per_gDW_per_hr" value="-1000"/>
                  <parameter constant="false" id="UPPER_BOUND" units="mmol_per_gDW_per_hr" value="1000"/>
                  <parameter constant="false" id="FLUX_VALUE" units="mmol_per_gDW_per_hr" value="0"/>
                  <parameter constant="false" id="OBJECTIVE_COEFFICIENT" units="mmol_per_gDW_per_hr" value="0"/>
               </listOfParameters>
            </kineticLaw>
         </reaction>
         <reaction id="R_ASNS1" name="ASNS1" reversible="false">
            <listOfReactants>
               <speciesReference species="M_asp_DASH_L_c" stoichiometry="1"/>
               <speciesReference species="M_atp_c" stoichiometry="1"/>
               <speciesReference species="M_gln_DASH_L_c" stoichiometry="1"/>
               <speciesReference species="M_h2o_c" stoichiometry="1"/>
            </listOfReactants>
            <listOfProducts>
               <speciesReference species="M_amp_c" stoichiometry="1"/>
               <speciesReference species="M_asn_DASH_L_c" stoichiometry="1"/>
               <speciesReference species="M_glu_DASH_L_c" stoichiometry="1"/>
               <speciesReference species="M_h_c" stoichiometry="1"/>
               <speciesReference species="M_ppi_c" stoichiometry="1"/>
            </listOfProducts>
            <kineticLaw>
               <math xmlns="http://www.w3.org/1998/Math/MathML">
                  <ci> FLUX_VALUE </ci>
               </math>
               <listOfParameters>
                  <parameter constant="false" id="LOWER_BOUND" units="mmol_per_gDW_per_hr" value="-1000"/>
                  <parameter constant="false" id="UPPER_BOUND" units="mmol_per_gDW_per_hr" value="1000"/>
                  <parameter constant="false" id="FLUX_VALUE" units="mmol_per_gDW_per_hr" value="0"/>
                  <parameter constant="false" id="OBJECTIVE_COEFFICIENT" units="mmol_per_gDW_per_hr" value="0"/>
               </listOfParameters>
            </kineticLaw>
         </reaction>
         <reaction id="R_ASADi" name="ASADi" reversible="false">
            <listOfReactants>
               <speciesReference species="M_4pasp_c" stoichiometry="1"/>
               <speciesReference species="M_h_c" stoichiometry="1"/>
               <speciesReference species="M_nadph_c" stoichiometry="1"/>
            </listOfReactants>
            <listOfProducts>
               <speciesReference species="M_aspsa_c" stoichiometry="1"/>
               <speciesReference species="M_nadp_c" stoichiometry="1"/>
               <speciesReference species="M_pi_c" stoichiometry="1"/>
            </listOfProducts>
            <kineticLaw>
               <math xmlns="http://www.w3.org/1998/Math/MathML">
                  <ci> FLUX_VALUE </ci>
               </math>
               <listOfParameters>
                  <parameter constant="false" id="LOWER_BOUND" units="mmol_per_gDW_per_hr" value="-1000"/>
                  <parameter constant="false" id="UPPER_BOUND" units="mmol_per_gDW_per_hr" value="1000"/>
                  <parameter constant="false" id="FLUX_VALUE" units="mmol_per_gDW_per_hr" value="0"/>
                  <parameter constant="false" id="OBJECTIVE_COEFFICIENT" units="mmol_per_gDW_per_hr" value="0"/>
               </listOfParameters>
            </kineticLaw>
         </reaction>
         <reaction id="R_ALATA_Lm" name="ALATA_Lm" reversible="false">
            <listOfReactants>
               <speciesReference species="M_glu_DASH_L_m" stoichiometry="1"/>
               <speciesReference species="M_pyr_m" stoichiometry="1"/>
            </listOfReactants>
            <listOfProducts>
               <speciesReference species="M_akg_m" stoichiometry="1"/>
               <speciesReference species="M_ala_DASH_L_m" stoichiometry="1"/>
            </listOfProducts>
            <kineticLaw>
               <math xmlns="http://www.w3.org/1998/Math/MathML">
                  <ci> FLUX_VALUE </ci>
               </math>
               <listOfParameters>
                  <parameter constant="false" id="LOWER_BOUND" units="mmol_per_gDW_per_hr" value="-1000"/>
                  <parameter constant="false" id="UPPER_BOUND" units="mmol_per_gDW_per_hr" value="1000"/>
                  <parameter constant="false" id="FLUX_VALUE" units="mmol_per_gDW_per_hr" value="0"/>
                  <parameter constant="false" id="OBJECTIVE_COEFFICIENT" units="mmol_per_gDW_per_hr" value="0"/>
               </listOfParameters>
            </kineticLaw>
         </reaction>
         <reaction id="R_ALATA_L" name="ALATA_L" reversible="false">
            <listOfReactants>
               <speciesReference species="M_glu_DASH_L_c" stoichiometry="1"/>
               <speciesReference species="M_pyr_c" stoichiometry="1"/>
            </listOfReactants>
            <listOfProducts>
               <speciesReference species="M_akg_c" stoichiometry="1"/>
               <speciesReference species="M_ala_DASH_L_c" stoichiometry="1"/>
            </listOfProducts>
            <kineticLaw>
               <math xmlns="http://www.w3.org/1998/Math/MathML">
                  <ci> FLUX_VALUE </ci>
               </math>
               <listOfParameters>
                  <parameter constant="false" id="LOWER_BOUND" units="mmol_per_gDW_per_hr" value="-1000"/>
                  <parameter constant="false" id="UPPER_BOUND" units="mmol_per_gDW_per_hr" value="1000"/>
                  <parameter constant="false" id="FLUX_VALUE" units="mmol_per_gDW_per_hr" value="0"/>
                  <parameter constant="false" id="OBJECTIVE_COEFFICIENT" units="mmol_per_gDW_per_hr" value="0"/>
               </listOfParameters>
            </kineticLaw>
         </reaction>
         <reaction id="R_PPCK" name="PPCK" reversible="false">
            <listOfReactants>
               <speciesReference species="M_atp_c" stoichiometry="1"/>
               <speciesReference species="M_h2o_c" stoichiometry="1"/>
               <speciesReference species="M_oaa_c" stoichiometry="1"/>
            </listOfReactants>
            <listOfProducts>
               <speciesReference species="M_adp_c" stoichiometry="1"/>
               <speciesReference species="M_co2tot_c" stoichiometry="1"/>
               <speciesReference species="M_pep_c" stoichiometry="1"/>
            </listOfProducts>
            <kineticLaw>
               <math xmlns="http://www.w3.org/1998/Math/MathML">
                  <ci> FLUX_VALUE </ci>
               </math>
               <listOfParameters>
                  <parameter constant="false" id="LOWER_BOUND" units="mmol_per_gDW_per_hr" value="-1000"/>
                  <parameter constant="false" id="UPPER_BOUND" units="mmol_per_gDW_per_hr" value="1000"/>
                  <parameter constant="false" id="FLUX_VALUE" units="mmol_per_gDW_per_hr" value="0"/>
                  <parameter constant="false" id="OBJECTIVE_COEFFICIENT" units="mmol_per_gDW_per_hr" value="0"/>
               </listOfParameters>
            </kineticLaw>
         </reaction>
         <reaction id="R_PC" name="PC" reversible="false">
            <listOfReactants>
               <speciesReference species="M_atp_c" stoichiometry="1"/>
               <speciesReference species="M_co2tot_c" stoichiometry="1"/>
               <speciesReference species="M_pyr_c" stoichiometry="1"/>
            </listOfReactants>
            <listOfProducts>
               <speciesReference species="M_adp_c" stoichiometry="1"/>
               <speciesReference species="M_h_c" stoichiometry="1"/>
               <speciesReference species="M_oaa_c" stoichiometry="1"/>
               <speciesReference species="M_pi_c" stoichiometry="1"/>
            </listOfProducts>
            <kineticLaw>
               <math xmlns="http://www.w3.org/1998/Math/MathML">
                  <ci> FLUX_VALUE </ci>
               </math>
               <listOfParameters>
                  <parameter constant="false" id="LOWER_BOUND" units="mmol_per_gDW_per_hr" value="-1000"/>
                  <parameter constant="false" id="UPPER_BOUND" units="mmol_per_gDW_per_hr" value="1000"/>
                  <parameter constant="false" id="FLUX_VALUE" units="mmol_per_gDW_per_hr" value="0"/>
                  <parameter constant="false" id="OBJECTIVE_COEFFICIENT" units="mmol_per_gDW_per_hr" value="0"/>
               </listOfParameters>
            </kineticLaw>
         </reaction>
         <reaction id="R_ME2m" name="ME2m" reversible="false">
            <listOfReactants>
               <speciesReference species="M_h2o_m" stoichiometry="1"/>
               <speciesReference species="M_mal_DASH_L_m" stoichiometry="1"/>
               <speciesReference species="M_nadp_m" stoichiometry="1"/>
            </listOfReactants>
            <listOfProducts>
               <speciesReference species="M_co2tot_m" stoichiometry="1"/>
               <speciesReference species="M_nadph_m" stoichiometry="1"/>
               <speciesReference species="M_pyr_m" stoichiometry="1"/>
            </listOfProducts>
            <kineticLaw>
               <math xmlns="http://www.w3.org/1998/Math/MathML">
                  <ci> FLUX_VALUE </ci>
               </math>
               <listOfParameters>
                  <parameter constant="false" id="LOWER_BOUND" units="mmol_per_gDW_per_hr" value="-1000"/>
                  <parameter constant="false" id="UPPER_BOUND" units="mmol_per_gDW_per_hr" value="1000"/>
                  <parameter constant="false" id="FLUX_VALUE" units="mmol_per_gDW_per_hr" value="0"/>
                  <parameter constant="false" id="OBJECTIVE_COEFFICIENT" units="mmol_per_gDW_per_hr" value="0"/>
               </listOfParameters>
            </kineticLaw>
         </reaction>
         <reaction id="R_ICL" name="ICL" reversible="false">
            <listOfReactants>
               <speciesReference species="M_icit_c" stoichiometry="1"/>
            </listOfReactants>
            <listOfProducts>
               <speciesReference species="M_glx_c" stoichiometry="1"/>
               <speciesReference species="M_succ_c" stoichiometry="1"/>
            </listOfProducts>
            <kineticLaw>
               <math xmlns="http://www.w3.org/1998/Math/MathML">
                  <ci> FLUX_VALUE </ci>
               </math>
               <listOfParameters>
                  <parameter constant="false" id="LOWER_BOUND" units="mmol_per_gDW_per_hr" value="-1000"/>
                  <parameter constant="false" id="UPPER_BOUND" units="mmol_per_gDW_per_hr" value="1000"/>
                  <parameter constant="false" id="FLUX_VALUE" units="mmol_per_gDW_per_hr" value="0"/>
                  <parameter constant="false" id="OBJECTIVE_COEFFICIENT" units="mmol_per_gDW_per_hr" value="0"/>
               </listOfParameters>
            </kineticLaw>
         </reaction>
         <reaction id="R_FBP" name="FBP" reversible="false">
            <listOfReactants>
               <speciesReference species="M_fdp_c" stoichiometry="1"/>
               <speciesReference species="M_h2o_c" stoichiometry="1"/>
            </listOfReactants>
            <listOfProducts>
               <speciesReference species="M_f6p_c" stoichiometry="1"/>
               <speciesReference species="M_pi_c" stoichiometry="1"/>
            </listOfProducts>
            <kineticLaw>
               <math xmlns="http://www.w3.org/1998/Math/MathML">
                  <ci> FLUX_VALUE </ci>
               </math>
               <listOfParameters>
                  <parameter constant="false" id="LOWER_BOUND" units="mmol_per_gDW_per_hr" value="-1000"/>
                  <parameter constant="false" id="UPPER_BOUND" units="mmol_per_gDW_per_hr" value="1000"/>
                  <parameter constant="false" id="FLUX_VALUE" units="mmol_per_gDW_per_hr" value="0"/>
                  <parameter constant="false" id="OBJECTIVE_COEFFICIENT" units="mmol_per_gDW_per_hr" value="0"/>
               </listOfParameters>
            </kineticLaw>
         </reaction>
         <reaction id="R_P5CR" name="P5CR" reversible="false">
            <listOfReactants>
               <speciesReference species="M_1pyr5c_c" stoichiometry="1"/>
               <speciesReference species="M_h_c" stoichiometry="2"/>
               <speciesReference species="M_nadph_c" stoichiometry="1"/>
            </listOfReactants>
            <listOfProducts>
               <speciesReference species="M_nadp_c" stoichiometry="1"/>
               <speciesReference species="M_pro_DASH_L_c" stoichiometry="1"/>
            </listOfProducts>
            <kineticLaw>
               <math xmlns="http://www.w3.org/1998/Math/MathML">
                  <ci> FLUX_VALUE </ci>
               </math>
               <listOfParameters>
                  <parameter constant="false" id="LOWER_BOUND" units="mmol_per_gDW_per_hr" value="-1000"/>
                  <parameter constant="false" id="UPPER_BOUND" units="mmol_per_gDW_per_hr" value="1000"/>
                  <parameter constant="false" id="FLUX_VALUE" units="mmol_per_gDW_per_hr" value="0"/>
                  <parameter constant="false" id="OBJECTIVE_COEFFICIENT" units="mmol_per_gDW_per_hr" value="0"/>
               </listOfParameters>
            </kineticLaw>
         </reaction>
         <reaction id="R_ORNTACim" name="ORNTACim" reversible="false">
            <listOfReactants>
               <speciesReference species="M_acorn_m" stoichiometry="1"/>
               <speciesReference species="M_glu_DASH_L_m" stoichiometry="1"/>
            </listOfReactants>
            <listOfProducts>
               <speciesReference species="M_acglu_m" stoichiometry="1"/>
               <speciesReference species="M_orn_m" stoichiometry="1"/>
            </listOfProducts>
            <kineticLaw>
               <math xmlns="http://www.w3.org/1998/Math/MathML">
                  <ci> FLUX_VALUE </ci>
               </math>
               <listOfParameters>
                  <parameter constant="false" id="LOWER_BOUND" units="mmol_per_gDW_per_hr" value="-1000"/>
                  <parameter constant="false" id="UPPER_BOUND" units="mmol_per_gDW_per_hr" value="1000"/>
                  <parameter constant="false" id="FLUX_VALUE" units="mmol_per_gDW_per_hr" value="0"/>
                  <parameter constant="false" id="OBJECTIVE_COEFFICIENT" units="mmol_per_gDW_per_hr" value="0"/>
               </listOfParameters>
            </kineticLaw>
         </reaction>
         <reaction id="R_OCBTi" name="OCBTi" reversible="false">
            <listOfReactants>
               <speciesReference species="M_cbp_c" stoichiometry="1"/>
               <speciesReference species="M_orn_c" stoichiometry="1"/>
            </listOfReactants>
            <listOfProducts>
               <speciesReference species="M_citr_DASH_L_c" stoichiometry="1"/>
               <speciesReference species="M_h_c" stoichiometry="1"/>
               <speciesReference species="M_pi_c" stoichiometry="1"/>
            </listOfProducts>
            <kineticLaw>
               <math xmlns="http://www.w3.org/1998/Math/MathML">
                  <ci> FLUX_VALUE </ci>
               </math>
               <listOfParameters>
                  <parameter constant="false" id="LOWER_BOUND" units="mmol_per_gDW_per_hr" value="-1000"/>
                  <parameter constant="false" id="UPPER_BOUND" units="mmol_per_gDW_per_hr" value="1000"/>
                  <parameter constant="false" id="FLUX_VALUE" units="mmol_per_gDW_per_hr" value="0"/>
                  <parameter constant="false" id="OBJECTIVE_COEFFICIENT" units="mmol_per_gDW_per_hr" value="0"/>
               </listOfParameters>
            </kineticLaw>
         </reaction>
         <reaction id="R_GLU5K" name="GLU5K" reversible="false">
            <listOfReactants>
               <speciesReference species="M_atp_c" stoichiometry="1"/>
               <speciesReference species="M_glu_DASH_L_c" stoichiometry="1"/>
            </listOfReactants>
            <listOfProducts>
               <speciesReference species="M_adp_c" stoichiometry="1"/>
               <speciesReference species="M_glu5p_c" stoichiometry="1"/>
            </listOfProducts>
            <kineticLaw>
               <math xmlns="http://www.w3.org/1998/Math/MathML">
                  <ci> FLUX_VALUE </ci>
               </math>
               <listOfParameters>
                  <parameter constant="false" id="LOWER_BOUND" units="mmol_per_gDW_per_hr" value="-1000"/>
                  <parameter constant="false" id="UPPER_BOUND" units="mmol_per_gDW_per_hr" value="1000"/>
                  <parameter constant="false" id="FLUX_VALUE" units="mmol_per_gDW_per_hr" value="0"/>
                  <parameter constant="false" id="OBJECTIVE_COEFFICIENT" units="mmol_per_gDW_per_hr" value="0"/>
               </listOfParameters>
            </kineticLaw>
         </reaction>
         <reaction id="R_G5SD" name="G5SD" reversible="false">
            <listOfReactants>
               <speciesReference species="M_glu5p_c" stoichiometry="1"/>
               <speciesReference species="M_h_c" stoichiometry="1"/>
               <speciesReference species="M_nadph_c" stoichiometry="1"/>
            </listOfReactants>
            <listOfProducts>
               <speciesReference species="M_glu5sa_c" stoichiometry="1"/>
               <speciesReference species="M_nadp_c" stoichiometry="1"/>
               <speciesReference species="M_pi_c" stoichiometry="1"/>
            </listOfProducts>
            <kineticLaw>
               <math xmlns="http://www.w3.org/1998/Math/MathML">
                  <ci> FLUX_VALUE </ci>
               </math>
               <listOfParameters>
                  <parameter constant="false" id="LOWER_BOUND" units="mmol_per_gDW_per_hr" value="-1000"/>
                  <parameter constant="false" id="UPPER_BOUND" units="mmol_per_gDW_per_hr" value="1000"/>
                  <parameter constant="false" id="FLUX_VALUE" units="mmol_per_gDW_per_hr" value="0"/>
                  <parameter constant="false" id="OBJECTIVE_COEFFICIENT" units="mmol_per_gDW_per_hr" value="0"/>
               </listOfParameters>
            </kineticLaw>
         </reaction>
         <reaction id="R_G5SADr" name="G5SADr" reversible="true">
            <listOfReactants>
               <speciesReference species="M_glu5sa_c" stoichiometry="1"/>
            </listOfReactants>
            <listOfProducts>
               <speciesReference species="M_1pyr5c_c" stoichiometry="1"/>
               <speciesReference species="M_h2o_c" stoichiometry="1"/>
               <speciesReference species="M_h_c" stoichiometry="1"/>
            </listOfProducts>
            <kineticLaw>
               <math xmlns="http://www.w3.org/1998/Math/MathML">
                  <ci> FLUX_VALUE </ci>
               </math>
               <listOfParameters>
                  <parameter constant="false" id="LOWER_BOUND" units="mmol_per_gDW_per_hr" value="-0"/>
                  <parameter constant="false" id="UPPER_BOUND" units="mmol_per_gDW_per_hr" value="1000"/>
                  <parameter constant="false" id="FLUX_VALUE" units="mmol_per_gDW_per_hr" value="0"/>
                  <parameter constant="false" id="OBJECTIVE_COEFFICIENT" units="mmol_per_gDW_per_hr" value="0"/>
               </listOfParameters>
            </kineticLaw>
         </reaction>
         <reaction id="R_CBPS" name="CBPS" reversible="false">
            <listOfReactants>
               <speciesReference species="M_atp_c" stoichiometry="2"/>
               <speciesReference species="M_co2tot_c" stoichiometry="1"/>
               <speciesReference species="M_gln_DASH_L_c" stoichiometry="1"/>
               <speciesReference species="M_h2o_c" stoichiometry="1"/>
            </listOfReactants>
            <listOfProducts>
               <speciesReference species="M_adp_c" stoichiometry="2"/>
               <speciesReference species="M_cbp_c" stoichiometry="1"/>
               <speciesReference species="M_glu_DASH_L_c" stoichiometry="1"/>
               <speciesReference species="M_h_c" stoichiometry="2"/>
               <speciesReference species="M_pi_c" stoichiometry="1"/>
            </listOfProducts>
            <kineticLaw>
               <math xmlns="http://www.w3.org/1998/Math/MathML">
                  <ci> FLUX_VALUE </ci>
               </math>
               <listOfParameters>
                  <parameter constant="false" id="LOWER_BOUND" units="mmol_per_gDW_per_hr" value="-1000"/>
                  <parameter constant="false" id="UPPER_BOUND" units="mmol_per_gDW_per_hr" value="1000"/>
                  <parameter constant="false" id="FLUX_VALUE" units="mmol_per_gDW_per_hr" value="0"/>
                  <parameter constant="false" id="OBJECTIVE_COEFFICIENT" units="mmol_per_gDW_per_hr" value="0"/>
               </listOfParameters>
            </kineticLaw>
         </reaction>
         <reaction id="R_ARGSSr" name="ARGSSr" reversible="true">
            <listOfReactants>
               <speciesReference species="M_asp_DASH_L_c" stoichiometry="1"/>
               <speciesReference species="M_atp_c" stoichiometry="1"/>
               <speciesReference species="M_citr_DASH_L_c" stoichiometry="1"/>
            </listOfReactants>
            <listOfProducts>
               <speciesReference species="M_amp_c" stoichiometry="1"/>
               <speciesReference species="M_argsuc_c" stoichiometry="1"/>
               <speciesReference species="M_h_c" stoichiometry="1"/>
               <speciesReference species="M_ppi_c" stoichiometry="1"/>
            </listOfProducts>
            <kineticLaw>
               <math xmlns="http://www.w3.org/1998/Math/MathML">
                  <ci> FLUX_VALUE </ci>
               </math>
               <listOfParameters>
                  <parameter constant="false" id="LOWER_BOUND" units="mmol_per_gDW_per_hr" value="-0"/>
                  <parameter constant="false" id="UPPER_BOUND" units="mmol_per_gDW_per_hr" value="1000"/>
                  <parameter constant="false" id="FLUX_VALUE" units="mmol_per_gDW_per_hr" value="0"/>
                  <parameter constant="false" id="OBJECTIVE_COEFFICIENT" units="mmol_per_gDW_per_hr" value="0"/>
               </listOfParameters>
            </kineticLaw>
         </reaction>
         <reaction id="R_ARGSL" name="ARGSL" reversible="true">
            <listOfReactants>
               <speciesReference species="M_argsuc_c" stoichiometry="1"/>
            </listOfReactants>
            <listOfProducts>
               <speciesReference species="M_arg_DASH_L_c" stoichiometry="1"/>
               <speciesReference species="M_fum_c" stoichiometry="1"/>
            </listOfProducts>
            <kineticLaw>
               <math xmlns="http://www.w3.org/1998/Math/MathML">
                  <ci> FLUX_VALUE </ci>
               </math>
               <listOfParameters>
                  <parameter constant="false" id="LOWER_BOUND" units="mmol_per_gDW_per_hr" value="-0"/>
                  <parameter constant="false" id="UPPER_BOUND" units="mmol_per_gDW_per_hr" value="1000"/>
                  <parameter constant="false" id="FLUX_VALUE" units="mmol_per_gDW_per_hr" value="0"/>
                  <parameter constant="false" id="OBJECTIVE_COEFFICIENT" units="mmol_per_gDW_per_hr" value="0"/>
               </listOfParameters>
            </kineticLaw>
         </reaction>
         <reaction id="R_AGPRim" name="AGPRim" reversible="false">
            <listOfReactants>
               <speciesReference species="M_acg5p_m" stoichiometry="1"/>
               <speciesReference species="M_h_m" stoichiometry="1"/>
               <speciesReference species="M_nadph_m" stoichiometry="1"/>
            </listOfReactants>
            <listOfProducts>
               <speciesReference species="M_acg5sa_m" stoichiometry="1"/>
               <speciesReference species="M_nadp_m" stoichiometry="1"/>
               <speciesReference species="M_pi_m" stoichiometry="1"/>
            </listOfProducts>
            <kineticLaw>
               <math xmlns="http://www.w3.org/1998/Math/MathML">
                  <ci> FLUX_VALUE </ci>
               </math>
               <listOfParameters>
                  <parameter constant="false" id="LOWER_BOUND" units="mmol_per_gDW_per_hr" value="-1000"/>
                  <parameter constant="false" id="UPPER_BOUND" units="mmol_per_gDW_per_hr" value="1000"/>
                  <parameter constant="false" id="FLUX_VALUE" units="mmol_per_gDW_per_hr" value="0"/>
                  <parameter constant="false" id="OBJECTIVE_COEFFICIENT" units="mmol_per_gDW_per_hr" value="0"/>
               </listOfParameters>
            </kineticLaw>
         </reaction>
         <reaction id="R_ACOTAim" name="ACOTAim" reversible="false">
            <listOfReactants>
               <speciesReference species="M_acg5sa_m" stoichiometry="1"/>
               <speciesReference species="M_glu_DASH_L_m" stoichiometry="1"/>
            </listOfReactants>
            <listOfProducts>
               <speciesReference species="M_acorn_m" stoichiometry="1"/>
               <speciesReference species="M_akg_m" stoichiometry="1"/>
            </listOfProducts>
            <kineticLaw>
               <math xmlns="http://www.w3.org/1998/Math/MathML">
                  <ci> FLUX_VALUE </ci>
               </math>
               <listOfParameters>
                  <parameter constant="false" id="LOWER_BOUND" units="mmol_per_gDW_per_hr" value="-1000"/>
                  <parameter constant="false" id="UPPER_BOUND" units="mmol_per_gDW_per_hr" value="1000"/>
                  <parameter constant="false" id="FLUX_VALUE" units="mmol_per_gDW_per_hr" value="0"/>
                  <parameter constant="false" id="OBJECTIVE_COEFFICIENT" units="mmol_per_gDW_per_hr" value="0"/>
               </listOfParameters>
            </kineticLaw>
         </reaction>
         <reaction id="R_ACGKm" name="ACGKm" reversible="false">
            <listOfReactants>
               <speciesReference species="M_acglu_m" stoichiometry="1"/>
               <speciesReference species="M_atp_m" stoichiometry="1"/>
            </listOfReactants>
            <listOfProducts>
               <speciesReference species="M_acg5p_m" stoichiometry="1"/>
               <speciesReference species="M_adp_m" stoichiometry="1"/>
            </listOfProducts>
            <kineticLaw>
               <math xmlns="http://www.w3.org/1998/Math/MathML">
                  <ci> FLUX_VALUE </ci>
               </math>
               <listOfParameters>
                  <parameter constant="false" id="LOWER_BOUND" units="mmol_per_gDW_per_hr" value="-1000"/>
                  <parameter constant="false" id="UPPER_BOUND" units="mmol_per_gDW_per_hr" value="1000"/>
                  <parameter constant="false" id="FLUX_VALUE" units="mmol_per_gDW_per_hr" value="0"/>
                  <parameter constant="false" id="OBJECTIVE_COEFFICIENT" units="mmol_per_gDW_per_hr" value="0"/>
               </listOfParameters>
            </kineticLaw>
         </reaction>
         <reaction id="R_SUCOAS1m" name="SUCOAS1m" reversible="true">
            <listOfReactants>
               <speciesReference species="M_atp_m" stoichiometry="1"/>
               <speciesReference species="M_coa_m" stoichiometry="1"/>
               <speciesReference species="M_succ_m" stoichiometry="1"/>
            </listOfReactants>
            <listOfProducts>
               <speciesReference species="M_adp_m" stoichiometry="1"/>
               <speciesReference species="M_pi_m" stoichiometry="1"/>
               <speciesReference species="M_succoa_m" stoichiometry="1"/>
            </listOfProducts>
            <kineticLaw>
               <math xmlns="http://www.w3.org/1998/Math/MathML">
                  <ci> FLUX_VALUE </ci>
               </math>
               <listOfParameters>
                  <parameter constant="false" id="LOWER_BOUND" units="mmol_per_gDW_per_hr" value="-0"/>
                  <parameter constant="false" id="UPPER_BOUND" units="mmol_per_gDW_per_hr" value="1000"/>
                  <parameter constant="false" id="FLUX_VALUE" units="mmol_per_gDW_per_hr" value="0"/>
                  <parameter constant="false" id="OBJECTIVE_COEFFICIENT" units="mmol_per_gDW_per_hr" value="0"/>
               </listOfParameters>
            </kineticLaw>
         </reaction>
         <reaction id="R_SUCD2_u6m" name="SUCD2_u6m" reversible="true">
            <listOfReactants>
               <speciesReference species="M_q6_m" stoichiometry="1"/>
               <speciesReference species="M_succ_m" stoichiometry="1"/>
            </listOfReactants>
            <listOfProducts>
               <speciesReference species="M_fum_m" stoichiometry="1"/>
               <speciesReference species="M_q6h2_m" stoichiometry="1"/>
            </listOfProducts>
            <kineticLaw>
               <math xmlns="http://www.w3.org/1998/Math/MathML">
                  <ci> FLUX_VALUE </ci>
               </math>
               <listOfParameters>
                  <parameter constant="false" id="LOWER_BOUND" units="mmol_per_gDW_per_hr" value="-0"/>
                  <parameter constant="false" id="UPPER_BOUND" units="mmol_per_gDW_per_hr" value="1000"/>
                  <parameter constant="false" id="FLUX_VALUE" units="mmol_per_gDW_per_hr" value="0"/>
                  <parameter constant="false" id="OBJECTIVE_COEFFICIENT" units="mmol_per_gDW_per_hr" value="0"/>
               </listOfParameters>
            </kineticLaw>
         </reaction>
         <reaction id="R_ICDHy" name="ICDHy" reversible="false">
            <listOfReactants>
               <speciesReference species="M_h2o_c" stoichiometry="1"/>
               <speciesReference species="M_icit_c" stoichiometry="1"/>
               <speciesReference species="M_nadp_c" stoichiometry="1"/>
            </listOfReactants>
            <listOfProducts>
               <speciesReference species="M_akg_c" stoichiometry="1"/>
               <speciesReference species="M_co2tot_c" stoichiometry="1"/>
               <speciesReference species="M_nadph_c" stoichiometry="1"/>
            </listOfProducts>
            <kineticLaw>
               <math xmlns="http://www.w3.org/1998/Math/MathML">
                  <ci> FLUX_VALUE </ci>
               </math>
               <listOfParameters>
                  <parameter constant="false" id="LOWER_BOUND" units="mmol_per_gDW_per_hr" value="-1000"/>
                  <parameter constant="false" id="UPPER_BOUND" units="mmol_per_gDW_per_hr" value="1000"/>
                  <parameter constant="false" id="FLUX_VALUE" units="mmol_per_gDW_per_hr" value="0"/>
                  <parameter constant="false" id="OBJECTIVE_COEFFICIENT" units="mmol_per_gDW_per_hr" value="0"/>
               </listOfParameters>
            </kineticLaw>
         </reaction>
         <reaction id="R_ICDHxm" name="ICDHxm" reversible="false">
            <listOfReactants>
               <speciesReference species="M_h2o_m" stoichiometry="1"/>
               <speciesReference species="M_icit_m" stoichiometry="1"/>
               <speciesReference species="M_nad_m" stoichiometry="1"/>
            </listOfReactants>
            <listOfProducts>
               <speciesReference species="M_akg_m" stoichiometry="1"/>
               <speciesReference species="M_co2tot_m" stoichiometry="1"/>
               <speciesReference species="M_nadh_m" stoichiometry="1"/>
            </listOfProducts>
            <kineticLaw>
               <math xmlns="http://www.w3.org/1998/Math/MathML">
                  <ci> FLUX_VALUE </ci>
               </math>
               <listOfParameters>
                  <parameter constant="false" id="LOWER_BOUND" units="mmol_per_gDW_per_hr" value="-1000"/>
                  <parameter constant="false" id="UPPER_BOUND" units="mmol_per_gDW_per_hr" value="1000"/>
                  <parameter constant="false" id="FLUX_VALUE" units="mmol_per_gDW_per_hr" value="0"/>
                  <parameter constant="false" id="OBJECTIVE_COEFFICIENT" units="mmol_per_gDW_per_hr" value="0"/>
               </listOfParameters>
            </kineticLaw>
         </reaction>
         <reaction id="R_CSm" name="CSm" reversible="false">
            <listOfReactants>
               <speciesReference species="M_accoa_m" stoichiometry="1"/>
               <speciesReference species="M_h2o_m" stoichiometry="1"/>
               <speciesReference species="M_oaa_m" stoichiometry="1"/>
            </listOfReactants>
            <listOfProducts>
               <speciesReference species="M_cit_m" stoichiometry="1"/>
               <speciesReference species="M_coa_m" stoichiometry="1"/>
               <speciesReference species="M_h_m" stoichiometry="1"/>
            </listOfProducts>
            <kineticLaw>
               <math xmlns="http://www.w3.org/1998/Math/MathML">
                  <ci> FLUX_VALUE </ci>
               </math>
               <listOfParameters>
                  <parameter constant="false" id="LOWER_BOUND" units="mmol_per_gDW_per_hr" value="-1000"/>
                  <parameter constant="false" id="UPPER_BOUND" units="mmol_per_gDW_per_hr" value="1000"/>
                  <parameter constant="false" id="FLUX_VALUE" units="mmol_per_gDW_per_hr" value="0"/>
                  <parameter constant="false" id="OBJECTIVE_COEFFICIENT" units="mmol_per_gDW_per_hr" value="0"/>
               </listOfParameters>
            </kineticLaw>
         </reaction>
         <reaction id="R_AKGDam" name="AKGDam" reversible="true">
            <listOfReactants>
               <speciesReference species="M_akg_m" stoichiometry="1"/>
               <speciesReference species="M_coa_m" stoichiometry="1"/>
               <speciesReference species="M_h2o_m" stoichiometry="1"/>
               <speciesReference species="M_nad_m" stoichiometry="1"/>
            </listOfReactants>
            <listOfProducts>
               <speciesReference species="M_co2tot_m" stoichiometry="1"/>
               <speciesReference species="M_nadh_m" stoichiometry="1"/>
               <speciesReference species="M_succoa_m" stoichiometry="1"/>
            </listOfProducts>
            <kineticLaw>
               <math xmlns="http://www.w3.org/1998/Math/MathML">
                  <ci> FLUX_VALUE </ci>
               </math>
               <listOfParameters>
                  <parameter constant="false" id="LOWER_BOUND" units="mmol_per_gDW_per_hr" value="-0"/>
                  <parameter constant="false" id="UPPER_BOUND" units="mmol_per_gDW_per_hr" value="1000"/>
                  <parameter constant="false" id="FLUX_VALUE" units="mmol_per_gDW_per_hr" value="0"/>
                  <parameter constant="false" id="OBJECTIVE_COEFFICIENT" units="mmol_per_gDW_per_hr" value="0"/>
               </listOfParameters>
            </kineticLaw>
         </reaction>
         <reaction id="R_ACONTm" name="ACONTm" reversible="true">
            <listOfReactants>
               <speciesReference species="M_cit_m" stoichiometry="1"/>
            </listOfReactants>
            <listOfProducts>
               <speciesReference species="M_icit_m" stoichiometry="1"/>
            </listOfProducts>
            <kineticLaw>
               <math xmlns="http://www.w3.org/1998/Math/MathML">
                  <ci> FLUX_VALUE </ci>
               </math>
               <listOfParameters>
                  <parameter constant="false" id="LOWER_BOUND" units="mmol_per_gDW_per_hr" value="-0"/>
                  <parameter constant="false" id="UPPER_BOUND" units="mmol_per_gDW_per_hr" value="1000"/>
                  <parameter constant="false" id="FLUX_VALUE" units="mmol_per_gDW_per_hr" value="0"/>
                  <parameter constant="false" id="OBJECTIVE_COEFFICIENT" units="mmol_per_gDW_per_hr" value="0"/>
               </listOfParameters>
            </kineticLaw>
         </reaction>
         <reaction id="R_ACONT" name="ACONT" reversible="true">
            <listOfReactants>
               <speciesReference species="M_cit_c" stoichiometry="1"/>
            </listOfReactants>
            <listOfProducts>
               <speciesReference species="M_icit_c" stoichiometry="1"/>
            </listOfProducts>
            <kineticLaw>
               <math xmlns="http://www.w3.org/1998/Math/MathML">
                  <ci> FLUX_VALUE </ci>
               </math>
               <listOfParameters>
                  <parameter constant="false" id="LOWER_BOUND" units="mmol_per_gDW_per_hr" value="-0"/>
                  <parameter constant="false" id="UPPER_BOUND" units="mmol_per_gDW_per_hr" value="1000"/>
                  <parameter constant="false" id="FLUX_VALUE" units="mmol_per_gDW_per_hr" value="0"/>
                  <parameter constant="false" id="OBJECTIVE_COEFFICIENT" units="mmol_per_gDW_per_hr" value="0"/>
               </listOfParameters>
            </kineticLaw>
         </reaction>
         <reaction id="R_SULR" name="SULR" reversible="true">
            <listOfReactants>
               <speciesReference species="M_h2o_c" stoichiometry="3"/>
               <speciesReference species="M_h2s_c" stoichiometry="1"/>
               <speciesReference species="M_nadp_c" stoichiometry="3"/>
            </listOfReactants>
            <listOfProducts>
               <speciesReference species="M_h_c" stoichiometry="5"/>
               <speciesReference species="M_nadph_c" stoichiometry="3"/>
               <speciesReference species="M_so3_c" stoichiometry="1"/>
            </listOfProducts>
            <kineticLaw>
               <math xmlns="http://www.w3.org/1998/Math/MathML">
                  <ci> FLUX_VALUE </ci>
               </math>
               <listOfParameters>
                  <parameter constant="false" id="LOWER_BOUND" units="mmol_per_gDW_per_hr" value="-0"/>
                  <parameter constant="false" id="UPPER_BOUND" units="mmol_per_gDW_per_hr" value="1000"/>
                  <parameter constant="false" id="FLUX_VALUE" units="mmol_per_gDW_per_hr" value="0"/>
                  <parameter constant="false" id="OBJECTIVE_COEFFICIENT" units="mmol_per_gDW_per_hr" value="0"/>
               </listOfParameters>
            </kineticLaw>
         </reaction>
         <reaction id="R_SLFAT" name="SLFAT" reversible="true">
            <listOfReactants>
               <speciesReference species="M_adp_c" stoichiometry="1"/>
               <speciesReference species="M_h_c" stoichiometry="1"/>
               <speciesReference species="M_so4_c" stoichiometry="1"/>
            </listOfReactants>
            <listOfProducts>
               <speciesReference species="M_aps_c" stoichiometry="1"/>
               <speciesReference species="M_pi_c" stoichiometry="1"/>
            </listOfProducts>
            <kineticLaw>
               <math xmlns="http://www.w3.org/1998/Math/MathML">
                  <ci> FLUX_VALUE </ci>
               </math>
               <listOfParameters>
                  <parameter constant="false" id="LOWER_BOUND" units="mmol_per_gDW_per_hr" value="-0"/>
                  <parameter constant="false" id="UPPER_BOUND" units="mmol_per_gDW_per_hr" value="1000"/>
                  <parameter constant="false" id="FLUX_VALUE" units="mmol_per_gDW_per_hr" value="0"/>
                  <parameter constant="false" id="OBJECTIVE_COEFFICIENT" units="mmol_per_gDW_per_hr" value="0"/>
               </listOfParameters>
            </kineticLaw>
         </reaction>
         <reaction id="R_PAPSR" name="PAPSR" reversible="false">
            <listOfReactants>
               <speciesReference species="M_nadph_c" stoichiometry="1"/>
               <speciesReference species="M_paps_c" stoichiometry="1"/>
            </listOfReactants>
            <listOfProducts>
               <speciesReference species="M_h_c" stoichiometry="2"/>
               <speciesReference species="M_nadp_c" stoichiometry="1"/>
               <speciesReference species="M_pap_c" stoichiometry="1"/>
               <speciesReference species="M_so3_c" stoichiometry="1"/>
            </listOfProducts>
            <kineticLaw>
               <math xmlns="http://www.w3.org/1998/Math/MathML">
                  <ci> FLUX_VALUE </ci>
               </math>
               <listOfParameters>
                  <parameter constant="false" id="LOWER_BOUND" units="mmol_per_gDW_per_hr" value="-1000"/>
                  <parameter constant="false" id="UPPER_BOUND" units="mmol_per_gDW_per_hr" value="1000"/>
                  <parameter constant="false" id="FLUX_VALUE" units="mmol_per_gDW_per_hr" value="0"/>
                  <parameter constant="false" id="OBJECTIVE_COEFFICIENT" units="mmol_per_gDW_per_hr" value="0"/>
               </listOfParameters>
            </kineticLaw>
         </reaction>
         <reaction id="R_BPNT" name="BPNT" reversible="false">
            <listOfReactants>
               <speciesReference species="M_h2o_c" stoichiometry="1"/>
               <speciesReference species="M_pap_c" stoichiometry="1"/>
            </listOfReactants>
            <listOfProducts>
               <speciesReference species="M_amp_c" stoichiometry="1"/>
               <speciesReference species="M_pi_c" stoichiometry="1"/>
            </listOfProducts>
            <kineticLaw>
               <math xmlns="http://www.w3.org/1998/Math/MathML">
                  <ci> FLUX_VALUE </ci>
               </math>
               <listOfParameters>
                  <parameter constant="false" id="LOWER_BOUND" units="mmol_per_gDW_per_hr" value="-1000"/>
                  <parameter constant="false" id="UPPER_BOUND" units="mmol_per_gDW_per_hr" value="1000"/>
                  <parameter constant="false" id="FLUX_VALUE" units="mmol_per_gDW_per_hr" value="0"/>
                  <parameter constant="false" id="OBJECTIVE_COEFFICIENT" units="mmol_per_gDW_per_hr" value="0"/>
               </listOfParameters>
            </kineticLaw>
         </reaction>
         <reaction id="R_ADSK" name="ADSK" reversible="false">
            <listOfReactants>
               <speciesReference species="M_aps_c" stoichiometry="1"/>
               <speciesReference species="M_atp_c" stoichiometry="1"/>
            </listOfReactants>
            <listOfProducts>
               <speciesReference species="M_adp_c" stoichiometry="1"/>
               <speciesReference species="M_h_c" stoichiometry="1"/>
               <speciesReference species="M_paps_c" stoichiometry="1"/>
            </listOfProducts>
            <kineticLaw>
               <math xmlns="http://www.w3.org/1998/Math/MathML">
                  <ci> FLUX_VALUE </ci>
               </math>
               <listOfParameters>
                  <parameter constant="false" id="LOWER_BOUND" units="mmol_per_gDW_per_hr" value="-1000"/>
                  <parameter constant="false" id="UPPER_BOUND" units="mmol_per_gDW_per_hr" value="1000"/>
                  <parameter constant="false" id="FLUX_VALUE" units="mmol_per_gDW_per_hr" value="0"/>
                  <parameter constant="false" id="OBJECTIVE_COEFFICIENT" units="mmol_per_gDW_per_hr" value="0"/>
               </listOfParameters>
            </kineticLaw>
         </reaction>
         <reaction id="R_MTHFR3" name="MTHFR3" reversible="false">
            <listOfReactants>
               <speciesReference species="M_h_c" stoichiometry="1"/>
               <speciesReference species="M_mlthf_c" stoichiometry="1"/>
               <speciesReference species="M_nadph_c" stoichiometry="1"/>
            </listOfReactants>
            <listOfProducts>
               <speciesReference species="M_5mthf_c" stoichiometry="1"/>
               <speciesReference species="M_nadp_c" stoichiometry="1"/>
            </listOfProducts>
            <kineticLaw>
               <math xmlns="http://www.w3.org/1998/Math/MathML">
                  <ci> FLUX_VALUE </ci>
               </math>
               <listOfParameters>
                  <parameter constant="false" id="LOWER_BOUND" units="mmol_per_gDW_per_hr" value="-1000"/>
                  <parameter constant="false" id="UPPER_BOUND" units="mmol_per_gDW_per_hr" value="1000"/>
                  <parameter constant="false" id="FLUX_VALUE" units="mmol_per_gDW_per_hr" value="0"/>
                  <parameter constant="false" id="OBJECTIVE_COEFFICIENT" units="mmol_per_gDW_per_hr" value="0"/>
               </listOfParameters>
            </kineticLaw>
         </reaction>
         <reaction id="R_MTHFD" name="MTHFD" reversible="true">
            <listOfReactants>
               <speciesReference species="M_mlthf_c" stoichiometry="1"/>
               <speciesReference species="M_nadp_c" stoichiometry="1"/>
            </listOfReactants>
            <listOfProducts>
               <speciesReference species="M_h_c" stoichiometry="1"/>
               <speciesReference species="M_methf_c" stoichiometry="1"/>
               <speciesReference species="M_nadph_c" stoichiometry="1"/>
            </listOfProducts>
            <kineticLaw>
               <math xmlns="http://www.w3.org/1998/Math/MathML">
                  <ci> FLUX_VALUE </ci>
               </math>
               <listOfParameters>
                  <parameter constant="false" id="LOWER_BOUND" units="mmol_per_gDW_per_hr" value="-0"/>
                  <parameter constant="false" id="UPPER_BOUND" units="mmol_per_gDW_per_hr" value="1000"/>
                  <parameter constant="false" id="FLUX_VALUE" units="mmol_per_gDW_per_hr" value="0"/>
                  <parameter constant="false" id="OBJECTIVE_COEFFICIENT" units="mmol_per_gDW_per_hr" value="0"/>
               </listOfParameters>
            </kineticLaw>
         </reaction>
         <reaction id="R_MTHFC" name="MTHFC" reversible="true">
            <listOfReactants>
               <speciesReference species="M_h2o_c" stoichiometry="1"/>
               <speciesReference species="M_methf_c" stoichiometry="1"/>
            </listOfReactants>
            <listOfProducts>
               <speciesReference species="M_10fthf_c" stoichiometry="1"/>
            </listOfProducts>
            <kineticLaw>
               <math xmlns="http://www.w3.org/1998/Math/MathML">
                  <ci> FLUX_VALUE </ci>
               </math>
               <listOfParameters>
                  <parameter constant="false" id="LOWER_BOUND" units="mmol_per_gDW_per_hr" value="-0"/>
                  <parameter constant="false" id="UPPER_BOUND" units="mmol_per_gDW_per_hr" value="1000"/>
                  <parameter constant="false" id="FLUX_VALUE" units="mmol_per_gDW_per_hr" value="0"/>
                  <parameter constant="false" id="OBJECTIVE_COEFFICIENT" units="mmol_per_gDW_per_hr" value="0"/>
               </listOfParameters>
            </kineticLaw>
         </reaction>
         <reaction id="R_FTHFL" name="FTHFL" reversible="true">
            <listOfReactants>
               <speciesReference species="M_atp_c" stoichiometry="1"/>
               <speciesReference species="M_for_c" stoichiometry="1"/>
               <speciesReference species="M_thf_c" stoichiometry="1"/>
            </listOfReactants>
            <listOfProducts>
               <speciesReference species="M_10fthf_c" stoichiometry="1"/>
               <speciesReference species="M_adp_c" stoichiometry="1"/>
               <speciesReference species="M_pi_c" stoichiometry="1"/>
            </listOfProducts>
            <kineticLaw>
               <math xmlns="http://www.w3.org/1998/Math/MathML">
                  <ci> FLUX_VALUE </ci>
               </math>
               <listOfParameters>
                  <parameter constant="false" id="LOWER_BOUND" units="mmol_per_gDW_per_hr" value="-0"/>
                  <parameter constant="false" id="UPPER_BOUND" units="mmol_per_gDW_per_hr" value="1000"/>
                  <parameter constant="false" id="FLUX_VALUE" units="mmol_per_gDW_per_hr" value="0"/>
                  <parameter constant="false" id="OBJECTIVE_COEFFICIENT" units="mmol_per_gDW_per_hr" value="0"/>
               </listOfParameters>
            </kineticLaw>
         </reaction>
         <reaction id="R_GLUDy" name="GLUDy" reversible="true">
            <listOfReactants>
               <speciesReference species="M_glu_DASH_L_c" stoichiometry="1"/>
               <speciesReference species="M_h2o_c" stoichiometry="1"/>
               <speciesReference species="M_nadp_c" stoichiometry="1"/>
            </listOfReactants>
            <listOfProducts>
               <speciesReference species="M_akg_c" stoichiometry="1"/>
               <speciesReference species="M_h_c" stoichiometry="1"/>
               <speciesReference species="M_nadph_c" stoichiometry="1"/>
               <speciesReference species="M_nh4_c" stoichiometry="1"/>
            </listOfProducts>
            <kineticLaw>
               <math xmlns="http://www.w3.org/1998/Math/MathML">
                  <ci> FLUX_VALUE </ci>
               </math>
               <listOfParameters>
                  <parameter constant="false" id="LOWER_BOUND" units="mmol_per_gDW_per_hr" value="-0"/>
                  <parameter constant="false" id="UPPER_BOUND" units="mmol_per_gDW_per_hr" value="1000"/>
                  <parameter constant="false" id="FLUX_VALUE" units="mmol_per_gDW_per_hr" value="0"/>
                  <parameter constant="false" id="OBJECTIVE_COEFFICIENT" units="mmol_per_gDW_per_hr" value="0"/>
               </listOfParameters>
            </kineticLaw>
         </reaction>
         <reaction id="R_GLNS" name="GLNS" reversible="false">
            <listOfReactants>
               <speciesReference species="M_atp_c" stoichiometry="1"/>
               <speciesReference species="M_glu_DASH_L_c" stoichiometry="1"/>
               <speciesReference species="M_nh4_c" stoichiometry="1"/>
            </listOfReactants>
            <listOfProducts>
               <speciesReference species="M_adp_c" stoichiometry="1"/>
               <speciesReference species="M_gln_DASH_L_c" stoichiometry="1"/>
               <speciesReference species="M_h_c" stoichiometry="1"/>
               <speciesReference species="M_pi_c" stoichiometry="1"/>
            </listOfProducts>
            <kineticLaw>
               <math xmlns="http://www.w3.org/1998/Math/MathML">
                  <ci> FLUX_VALUE </ci>
               </math>
               <listOfParameters>
                  <parameter constant="false" id="LOWER_BOUND" units="mmol_per_gDW_per_hr" value="-1000"/>
                  <parameter constant="false" id="UPPER_BOUND" units="mmol_per_gDW_per_hr" value="1000"/>
                  <parameter constant="false" id="FLUX_VALUE" units="mmol_per_gDW_per_hr" value="0"/>
                  <parameter constant="false" id="OBJECTIVE_COEFFICIENT" units="mmol_per_gDW_per_hr" value="0"/>
               </listOfParameters>
            </kineticLaw>
         </reaction>
         <reaction id="R_ANS" name="ANS" reversible="false">
            <listOfReactants>
               <speciesReference species="M_chor_c" stoichiometry="1"/>
               <speciesReference species="M_gln_DASH_L_c" stoichiometry="1"/>
            </listOfReactants>
            <listOfProducts>
               <speciesReference species="M_anth_c" stoichiometry="1"/>
               <speciesReference species="M_glu_DASH_L_c" stoichiometry="1"/>
               <speciesReference species="M_h_c" stoichiometry="1"/>
               <speciesReference species="M_pyr_c" stoichiometry="1"/>
            </listOfProducts>
            <kineticLaw>
               <math xmlns="http://www.w3.org/1998/Math/MathML">
                  <ci> FLUX_VALUE </ci>
               </math>
               <listOfParameters>
                  <parameter constant="false" id="LOWER_BOUND" units="mmol_per_gDW_per_hr" value="-1000"/>
                  <parameter constant="false" id="UPPER_BOUND" units="mmol_per_gDW_per_hr" value="1000"/>
                  <parameter constant="false" id="FLUX_VALUE" units="mmol_per_gDW_per_hr" value="0"/>
                  <parameter constant="false" id="OBJECTIVE_COEFFICIENT" units="mmol_per_gDW_per_hr" value="0"/>
               </listOfParameters>
            </kineticLaw>
         </reaction>
         <reaction id="R_GLYK" name="GLYK" reversible="false">
            <listOfReactants>
               <speciesReference species="M_atp_c" stoichiometry="1"/>
               <speciesReference species="M_glyc_c" stoichiometry="1"/>
            </listOfReactants>
            <listOfProducts>
               <speciesReference species="M_adp_c" stoichiometry="1"/>
               <speciesReference species="M_glyc3p_c" stoichiometry="1"/>
               <speciesReference species="M_h_c" stoichiometry="1"/>
            </listOfProducts>
            <kineticLaw>
               <math xmlns="http://www.w3.org/1998/Math/MathML">
                  <ci> FLUX_VALUE </ci>
               </math>
               <listOfParameters>
                  <parameter constant="false" id="LOWER_BOUND" units="mmol_per_gDW_per_hr" value="-1000"/>
                  <parameter constant="false" id="UPPER_BOUND" units="mmol_per_gDW_per_hr" value="1000"/>
                  <parameter constant="false" id="FLUX_VALUE" units="mmol_per_gDW_per_hr" value="0"/>
                  <parameter constant="false" id="OBJECTIVE_COEFFICIENT" units="mmol_per_gDW_per_hr" value="0"/>
               </listOfParameters>
            </kineticLaw>
         </reaction>
         <reaction id="R_G3PT" name="G3PT" reversible="false">
            <listOfReactants>
               <speciesReference species="M_glyc3p_c" stoichiometry="1"/>
               <speciesReference species="M_h2o_c" stoichiometry="1"/>
            </listOfReactants>
            <listOfProducts>
               <speciesReference species="M_glyc_c" stoichiometry="1"/>
               <speciesReference species="M_pi_c" stoichiometry="1"/>
            </listOfProducts>
            <kineticLaw>
               <math xmlns="http://www.w3.org/1998/Math/MathML">
                  <ci> FLUX_VALUE </ci>
               </math>
               <listOfParameters>
                  <parameter constant="false" id="LOWER_BOUND" units="mmol_per_gDW_per_hr" value="-1000"/>
                  <parameter constant="false" id="UPPER_BOUND" units="mmol_per_gDW_per_hr" value="1000"/>
                  <parameter constant="false" id="FLUX_VALUE" units="mmol_per_gDW_per_hr" value="0"/>
                  <parameter constant="false" id="OBJECTIVE_COEFFICIENT" units="mmol_per_gDW_per_hr" value="0"/>
               </listOfParameters>
            </kineticLaw>
         </reaction>
         <reaction id="R_G3PD1ir" name="G3PD1ir" reversible="false">
            <listOfReactants>
               <speciesReference species="M_dhap_c" stoichiometry="1"/>
               <speciesReference species="M_h_c" stoichiometry="1"/>
               <speciesReference species="M_nadh_c" stoichiometry="1"/>
            </listOfReactants>
            <listOfProducts>
               <speciesReference species="M_glyc3p_c" stoichiometry="1"/>
               <speciesReference species="M_nad_c" stoichiometry="1"/>
            </listOfProducts>
            <kineticLaw>
               <math xmlns="http://www.w3.org/1998/Math/MathML">
                  <ci> FLUX_VALUE </ci>
               </math>
               <listOfParameters>
                  <parameter constant="false" id="LOWER_BOUND" units="mmol_per_gDW_per_hr" value="-1000"/>
                  <parameter constant="false" id="UPPER_BOUND" units="mmol_per_gDW_per_hr" value="1000"/>
                  <parameter constant="false" id="FLUX_VALUE" units="mmol_per_gDW_per_hr" value="0"/>
                  <parameter constant="false" id="OBJECTIVE_COEFFICIENT" units="mmol_per_gDW_per_hr" value="0"/>
               </listOfParameters>
            </kineticLaw>
         </reaction>
         <reaction id="R_ALCD2m" name="ALCD2m" reversible="true">
            <listOfReactants>
               <speciesReference species="M_etoh_m" stoichiometry="1"/>
               <speciesReference species="M_nad_m" stoichiometry="1"/>
            </listOfReactants>
            <listOfProducts>
               <speciesReference species="M_acald_m" stoichiometry="1"/>
               <speciesReference species="M_h_m" stoichiometry="1"/>
               <speciesReference species="M_nadh_m" stoichiometry="1"/>
            </listOfProducts>
            <kineticLaw>
               <math xmlns="http://www.w3.org/1998/Math/MathML">
                  <ci> FLUX_VALUE </ci>
               </math>
               <listOfParameters>
                  <parameter constant="false" id="LOWER_BOUND" units="mmol_per_gDW_per_hr" value="-0"/>
                  <parameter constant="false" id="UPPER_BOUND" units="mmol_per_gDW_per_hr" value="1000"/>
                  <parameter constant="false" id="FLUX_VALUE" units="mmol_per_gDW_per_hr" value="0"/>
                  <parameter constant="false" id="OBJECTIVE_COEFFICIENT" units="mmol_per_gDW_per_hr" value="0"/>
               </listOfParameters>
            </kineticLaw>
         </reaction>
         <reaction id="R_PSP_L" name="PSP_L" reversible="false">
            <listOfReactants>
               <speciesReference species="M_h2o_c" stoichiometry="1"/>
               <speciesReference species="M_pser_DASH_L_c" stoichiometry="1"/>
            </listOfReactants>
            <listOfProducts>
               <speciesReference species="M_pi_c" stoichiometry="1"/>
               <speciesReference species="M_ser_DASH_L_c" stoichiometry="1"/>
            </listOfProducts>
            <kineticLaw>
               <math xmlns="http://www.w3.org/1998/Math/MathML">
                  <ci> FLUX_VALUE </ci>
               </math>
               <listOfParameters>
                  <parameter constant="false" id="LOWER_BOUND" units="mmol_per_gDW_per_hr" value="-1000"/>
                  <parameter constant="false" id="UPPER_BOUND" units="mmol_per_gDW_per_hr" value="1000"/>
                  <parameter constant="false" id="FLUX_VALUE" units="mmol_per_gDW_per_hr" value="0"/>
                  <parameter constant="false" id="OBJECTIVE_COEFFICIENT" units="mmol_per_gDW_per_hr" value="0"/>
               </listOfParameters>
            </kineticLaw>
         </reaction>
         <reaction id="R_PSERT" name="PSERT" reversible="false">
            <listOfReactants>
               <speciesReference species="M_3php_c" stoichiometry="1"/>
               <speciesReference species="M_glu_DASH_L_c" stoichiometry="1"/>
            </listOfReactants>
            <listOfProducts>
               <speciesReference species="M_akg_c" stoichiometry="1"/>
               <speciesReference species="M_pser_DASH_L_c" stoichiometry="1"/>
            </listOfProducts>
            <kineticLaw>
               <math xmlns="http://www.w3.org/1998/Math/MathML">
                  <ci> FLUX_VALUE </ci>
               </math>
               <listOfParameters>
                  <parameter constant="false" id="LOWER_BOUND" units="mmol_per_gDW_per_hr" value="-1000"/>
                  <parameter constant="false" id="UPPER_BOUND" units="mmol_per_gDW_per_hr" value="1000"/>
                  <parameter constant="false" id="FLUX_VALUE" units="mmol_per_gDW_per_hr" value="0"/>
                  <parameter constant="false" id="OBJECTIVE_COEFFICIENT" units="mmol_per_gDW_per_hr" value="0"/>
               </listOfParameters>
            </kineticLaw>
         </reaction>
         <reaction id="R_PGCD" name="PGCD" reversible="false">
            <listOfReactants>
               <speciesReference species="M_3pg_c" stoichiometry="1"/>
               <speciesReference species="M_nad_c" stoichiometry="1"/>
            </listOfReactants>
            <listOfProducts>
               <speciesReference species="M_3php_c" stoichiometry="1"/>
               <speciesReference species="M_h_c" stoichiometry="1"/>
               <speciesReference species="M_nadh_c" stoichiometry="1"/>
            </listOfProducts>
            <kineticLaw>
               <math xmlns="http://www.w3.org/1998/Math/MathML">
                  <ci> FLUX_VALUE </ci>
               </math>
               <listOfParameters>
                  <parameter constant="false" id="LOWER_BOUND" units="mmol_per_gDW_per_hr" value="-1000"/>
                  <parameter constant="false" id="UPPER_BOUND" units="mmol_per_gDW_per_hr" value="1000"/>
                  <parameter constant="false" id="FLUX_VALUE" units="mmol_per_gDW_per_hr" value="0"/>
                  <parameter constant="false" id="OBJECTIVE_COEFFICIENT" units="mmol_per_gDW_per_hr" value="0"/>
               </listOfParameters>
            </kineticLaw>
         </reaction>
         <reaction id="R_HSK" name="HSK" reversible="false">
            <listOfReactants>
               <speciesReference species="M_atp_c" stoichiometry="1"/>
               <speciesReference species="M_hom_DASH_L_c" stoichiometry="1"/>
            </listOfReactants>
            <listOfProducts>
               <speciesReference species="M_adp_c" stoichiometry="1"/>
               <speciesReference species="M_h_c" stoichiometry="1"/>
               <speciesReference species="M_phom_c" stoichiometry="1"/>
            </listOfProducts>
            <kineticLaw>
               <math xmlns="http://www.w3.org/1998/Math/MathML">
                  <ci> FLUX_VALUE </ci>
               </math>
               <listOfParameters>
                  <parameter constant="false" id="LOWER_BOUND" units="mmol_per_gDW_per_hr" value="-1000"/>
                  <parameter constant="false" id="UPPER_BOUND" units="mmol_per_gDW_per_hr" value="1000"/>
                  <parameter constant="false" id="FLUX_VALUE" units="mmol_per_gDW_per_hr" value="0"/>
                  <parameter constant="false" id="OBJECTIVE_COEFFICIENT" units="mmol_per_gDW_per_hr" value="0"/>
               </listOfParameters>
            </kineticLaw>
         </reaction>
         <reaction id="R_HSDyi" name="HSDyi" reversible="false">
            <listOfReactants>
               <speciesReference species="M_aspsa_c" stoichiometry="1"/>
               <speciesReference species="M_h_c" stoichiometry="1"/>
               <speciesReference species="M_nadph_c" stoichiometry="1"/>
            </listOfReactants>
            <listOfProducts>
               <speciesReference species="M_hom_DASH_L_c" stoichiometry="1"/>
               <speciesReference species="M_nadp_c" stoichiometry="1"/>
            </listOfProducts>
            <kineticLaw>
               <math xmlns="http://www.w3.org/1998/Math/MathML">
                  <ci> FLUX_VALUE </ci>
               </math>
               <listOfParameters>
                  <parameter constant="false" id="LOWER_BOUND" units="mmol_per_gDW_per_hr" value="-1000"/>
                  <parameter constant="false" id="UPPER_BOUND" units="mmol_per_gDW_per_hr" value="1000"/>
                  <parameter constant="false" id="FLUX_VALUE" units="mmol_per_gDW_per_hr" value="0"/>
                  <parameter constant="false" id="OBJECTIVE_COEFFICIENT" units="mmol_per_gDW_per_hr" value="0"/>
               </listOfParameters>
            </kineticLaw>
         </reaction>
         <reaction id="R_GHMT2r" name="GHMT2r" reversible="true">
            <listOfReactants>
               <speciesReference species="M_ser_DASH_L_c" stoichiometry="1"/>
               <speciesReference species="M_thf_c" stoichiometry="1"/>
            </listOfReactants>
            <listOfProducts>
               <speciesReference species="M_gly_c" stoichiometry="1"/>
               <speciesReference species="M_h2o_c" stoichiometry="1"/>
               <speciesReference species="M_mlthf_c" stoichiometry="1"/>
            </listOfProducts>
            <kineticLaw>
               <math xmlns="http://www.w3.org/1998/Math/MathML">
                  <ci> FLUX_VALUE </ci>
               </math>
               <listOfParameters>
                  <parameter constant="false" id="LOWER_BOUND" units="mmol_per_gDW_per_hr" value="-0"/>
                  <parameter constant="false" id="UPPER_BOUND" units="mmol_per_gDW_per_hr" value="1000"/>
                  <parameter constant="false" id="FLUX_VALUE" units="mmol_per_gDW_per_hr" value="0"/>
                  <parameter constant="false" id="OBJECTIVE_COEFFICIENT" units="mmol_per_gDW_per_hr" value="0"/>
               </listOfParameters>
            </kineticLaw>
         </reaction>
         <reaction id="R_CYSTS" name="CYSTS" reversible="false">
            <listOfReactants>
               <speciesReference species="M_hcys_DASH_L_c" stoichiometry="1"/>
               <speciesReference species="M_ser_DASH_L_c" stoichiometry="1"/>
            </listOfReactants>
            <listOfProducts>
               <speciesReference species="M_cyst_DASH_L_c" stoichiometry="1"/>
               <speciesReference species="M_h2o_c" stoichiometry="1"/>
            </listOfProducts>
            <kineticLaw>
               <math xmlns="http://www.w3.org/1998/Math/MathML">
                  <ci> FLUX_VALUE </ci>
               </math>
               <listOfParameters>
                  <parameter constant="false" id="LOWER_BOUND" units="mmol_per_gDW_per_hr" value="-1000"/>
                  <parameter constant="false" id="UPPER_BOUND" units="mmol_per_gDW_per_hr" value="1000"/>
                  <parameter constant="false" id="FLUX_VALUE" units="mmol_per_gDW_per_hr" value="0"/>
                  <parameter constant="false" id="OBJECTIVE_COEFFICIENT" units="mmol_per_gDW_per_hr" value="0"/>
               </listOfParameters>
            </kineticLaw>
         </reaction>
         <reaction id="R_TPI" name="TPI" reversible="true">
            <listOfReactants>
               <speciesReference species="M_dhap_c" stoichiometry="1"/>
            </listOfReactants>
            <listOfProducts>
               <speciesReference species="M_g3p_c" stoichiometry="1"/>
            </listOfProducts>
            <kineticLaw>
               <math xmlns="http://www.w3.org/1998/Math/MathML">
                  <ci> FLUX_VALUE </ci>
               </math>
               <listOfParameters>
                  <parameter constant="false" id="LOWER_BOUND" units="mmol_per_gDW_per_hr" value="-0"/>
                  <parameter constant="false" id="UPPER_BOUND" units="mmol_per_gDW_per_hr" value="1000"/>
                  <parameter constant="false" id="FLUX_VALUE" units="mmol_per_gDW_per_hr" value="0"/>
                  <parameter constant="false" id="OBJECTIVE_COEFFICIENT" units="mmol_per_gDW_per_hr" value="0"/>
               </listOfParameters>
            </kineticLaw>
         </reaction>
         <reaction id="R_PYK" name="PYK" reversible="false">
            <listOfReactants>
               <speciesReference species="M_adp_c" stoichiometry="1"/>
               <speciesReference species="M_h_c" stoichiometry="1"/>
               <speciesReference species="M_pep_c" stoichiometry="1"/>
            </listOfReactants>
            <listOfProducts>
               <speciesReference species="M_atp_c" stoichiometry="1"/>
               <speciesReference species="M_pyr_c" stoichiometry="1"/>
            </listOfProducts>
            <kineticLaw>
               <math xmlns="http://www.w3.org/1998/Math/MathML">
                  <ci> FLUX_VALUE </ci>
               </math>
               <listOfParameters>
                  <parameter constant="false" id="LOWER_BOUND" units="mmol_per_gDW_per_hr" value="-1000"/>
                  <parameter constant="false" id="UPPER_BOUND" units="mmol_per_gDW_per_hr" value="1000"/>
                  <parameter constant="false" id="FLUX_VALUE" units="mmol_per_gDW_per_hr" value="0"/>
                  <parameter constant="false" id="OBJECTIVE_COEFFICIENT" units="mmol_per_gDW_per_hr" value="0"/>
               </listOfParameters>
            </kineticLaw>
         </reaction>
         <reaction id="R_PGM" name="PGM" reversible="true">
            <listOfReactants>
               <speciesReference species="M_2pg_c" stoichiometry="1"/>
            </listOfReactants>
            <listOfProducts>
               <speciesReference species="M_3pg_c" stoichiometry="1"/>
            </listOfProducts>
            <kineticLaw>
               <math xmlns="http://www.w3.org/1998/Math/MathML">
                  <ci> FLUX_VALUE </ci>
               </math>
               <listOfParameters>
                  <parameter constant="false" id="LOWER_BOUND" units="mmol_per_gDW_per_hr" value="-0"/>
                  <parameter constant="false" id="UPPER_BOUND" units="mmol_per_gDW_per_hr" value="1000"/>
                  <parameter constant="false" id="FLUX_VALUE" units="mmol_per_gDW_per_hr" value="0"/>
                  <parameter constant="false" id="OBJECTIVE_COEFFICIENT" units="mmol_per_gDW_per_hr" value="0"/>
               </listOfParameters>
            </kineticLaw>
         </reaction>
         <reaction id="R_PGK" name="PGK" reversible="true">
            <listOfReactants>
               <speciesReference species="M_3pg_c" stoichiometry="1"/>
               <speciesReference species="M_atp_c" stoichiometry="1"/>
            </listOfReactants>
            <listOfProducts>
               <speciesReference species="M_13dpg_c" stoichiometry="1"/>
               <speciesReference species="M_adp_c" stoichiometry="1"/>
            </listOfProducts>
            <kineticLaw>
               <math xmlns="http://www.w3.org/1998/Math/MathML">
                  <ci> FLUX_VALUE </ci>
               </math>
               <listOfParameters>
                  <parameter constant="false" id="LOWER_BOUND" units="mmol_per_gDW_per_hr" value="-0"/>
                  <parameter constant="false" id="UPPER_BOUND" units="mmol_per_gDW_per_hr" value="1000"/>
                  <parameter constant="false" id="FLUX_VALUE" units="mmol_per_gDW_per_hr" value="0"/>
                  <parameter constant="false" id="OBJECTIVE_COEFFICIENT" units="mmol_per_gDW_per_hr" value="0"/>
               </listOfParameters>
            </kineticLaw>
         </reaction>
         <reaction id="R_PGI" name="PGI" reversible="true">
            <listOfReactants>
               <speciesReference species="M_g6p_c" stoichiometry="1"/>
            </listOfReactants>
            <listOfProducts>
               <speciesReference species="M_f6p_c" stoichiometry="1"/>
            </listOfProducts>
            <kineticLaw>
               <math xmlns="http://www.w3.org/1998/Math/MathML">
                  <ci> FLUX_VALUE </ci>
               </math>
               <listOfParameters>
                  <parameter constant="false" id="LOWER_BOUND" units="mmol_per_gDW_per_hr" value="-0"/>
                  <parameter constant="false" id="UPPER_BOUND" units="mmol_per_gDW_per_hr" value="1000"/>
                  <parameter constant="false" id="FLUX_VALUE" units="mmol_per_gDW_per_hr" value="0"/>
                  <parameter constant="false" id="OBJECTIVE_COEFFICIENT" units="mmol_per_gDW_per_hr" value="0"/>
               </listOfParameters>
            </kineticLaw>
         </reaction>
         <reaction id="R_PFK" name="PFK" reversible="false">
            <listOfReactants>
               <speciesReference species="M_atp_c" stoichiometry="1"/>
               <speciesReference species="M_f6p_c" stoichiometry="1"/>
            </listOfReactants>
            <listOfProducts>
               <speciesReference species="M_adp_c" stoichiometry="1"/>
               <speciesReference species="M_fdp_c" stoichiometry="1"/>
               <speciesReference species="M_h_c" stoichiometry="1"/>
            </listOfProducts>
            <kineticLaw>
               <math xmlns="http://www.w3.org/1998/Math/MathML">
                  <ci> FLUX_VALUE </ci>
               </math>
               <listOfParameters>
                  <parameter constant="false" id="LOWER_BOUND" units="mmol_per_gDW_per_hr" value="-1000"/>
                  <parameter constant="false" id="UPPER_BOUND" units="mmol_per_gDW_per_hr" value="1000"/>
                  <parameter constant="false" id="FLUX_VALUE" units="mmol_per_gDW_per_hr" value="0"/>
                  <parameter constant="false" id="OBJECTIVE_COEFFICIENT" units="mmol_per_gDW_per_hr" value="0"/>
               </listOfParameters>
            </kineticLaw>
         </reaction>
         <reaction id="R_PDHm" name="PDHm" reversible="false">
            <listOfReactants>
               <speciesReference species="M_coa_m" stoichiometry="1"/>
               <speciesReference species="M_h2o_m" stoichiometry="1"/>
               <speciesReference species="M_nad_m" stoichiometry="1"/>
               <speciesReference species="M_pyr_m" stoichiometry="1"/>
            </listOfReactants>
            <listOfProducts>
               <speciesReference species="M_accoa_m" stoichiometry="1"/>
               <speciesReference species="M_co2tot_m" stoichiometry="1"/>
               <speciesReference species="M_nadh_m" stoichiometry="1"/>
            </listOfProducts>
            <kineticLaw>
               <math xmlns="http://www.w3.org/1998/Math/MathML">
                  <ci> FLUX_VALUE </ci>
               </math>
               <listOfParameters>
                  <parameter constant="false" id="LOWER_BOUND" units="mmol_per_gDW_per_hr" value="-1000"/>
                  <parameter constant="false" id="UPPER_BOUND" units="mmol_per_gDW_per_hr" value="1000"/>
                  <parameter constant="false" id="FLUX_VALUE" units="mmol_per_gDW_per_hr" value="0"/>
                  <parameter constant="false" id="OBJECTIVE_COEFFICIENT" units="mmol_per_gDW_per_hr" value="0"/>
               </listOfParameters>
            </kineticLaw>
         </reaction>
         <reaction id="R_HEX1" name="HEX1" reversible="false">
            <listOfReactants>
               <speciesReference species="M_atp_c" stoichiometry="1"/>
               <speciesReference species="M_glc_DASH_D_c" stoichiometry="1"/>
            </listOfReactants>
            <listOfProducts>
               <speciesReference species="M_adp_c" stoichiometry="1"/>
               <speciesReference species="M_g6p_c" stoichiometry="1"/>
               <speciesReference species="M_h_c" stoichiometry="1"/>
            </listOfProducts>
            <kineticLaw>
               <math xmlns="http://www.w3.org/1998/Math/MathML">
                  <ci> FLUX_VALUE </ci>
               </math>
               <listOfParameters>
                  <parameter constant="false" id="LOWER_BOUND" units="mmol_per_gDW_per_hr" value="-1000"/>
                  <parameter constant="false" id="UPPER_BOUND" units="mmol_per_gDW_per_hr" value="1000"/>
                  <parameter constant="false" id="FLUX_VALUE" units="mmol_per_gDW_per_hr" value="0"/>
                  <parameter constant="false" id="OBJECTIVE_COEFFICIENT" units="mmol_per_gDW_per_hr" value="0"/>
               </listOfParameters>
            </kineticLaw>
         </reaction>
         <reaction id="R_GAPD" name="GAPD" reversible="true">
            <listOfReactants>
               <speciesReference species="M_g3p_c" stoichiometry="1"/>
               <speciesReference species="M_nad_c" stoichiometry="1"/>
               <speciesReference species="M_pi_c" stoichiometry="1"/>
            </listOfReactants>
            <listOfProducts>
               <speciesReference species="M_13dpg_c" stoichiometry="1"/>
               <speciesReference species="M_h_c" stoichiometry="1"/>
               <speciesReference species="M_nadh_c" stoichiometry="1"/>
            </listOfProducts>
            <kineticLaw>
               <math xmlns="http://www.w3.org/1998/Math/MathML">
                  <ci> FLUX_VALUE </ci>
               </math>
               <listOfParameters>
                  <parameter constant="false" id="LOWER_BOUND" units="mmol_per_gDW_per_hr" value="-0"/>
                  <parameter constant="false" id="UPPER_BOUND" units="mmol_per_gDW_per_hr" value="1000"/>
                  <parameter constant="false" id="FLUX_VALUE" units="mmol_per_gDW_per_hr" value="0"/>
                  <parameter constant="false" id="OBJECTIVE_COEFFICIENT" units="mmol_per_gDW_per_hr" value="0"/>
               </listOfParameters>
            </kineticLaw>
         </reaction>
         <reaction id="R_FBA" name="FBA" reversible="true">
            <listOfReactants>
               <speciesReference species="M_fdp_c" stoichiometry="1"/>
            </listOfReactants>
            <listOfProducts>
               <speciesReference species="M_dhap_c" stoichiometry="1"/>
               <speciesReference species="M_g3p_c" stoichiometry="1"/>
            </listOfProducts>
            <kineticLaw>
               <math xmlns="http://www.w3.org/1998/Math/MathML">
                  <ci> FLUX_VALUE </ci>
               </math>
               <listOfParameters>
                  <parameter constant="false" id="LOWER_BOUND" units="mmol_per_gDW_per_hr" value="-0"/>
                  <parameter constant="false" id="UPPER_BOUND" units="mmol_per_gDW_per_hr" value="1000"/>
                  <parameter constant="false" id="FLUX_VALUE" units="mmol_per_gDW_per_hr" value="0"/>
                  <parameter constant="false" id="OBJECTIVE_COEFFICIENT" units="mmol_per_gDW_per_hr" value="0"/>
               </listOfParameters>
            </kineticLaw>
         </reaction>
         <reaction id="R_ENO" name="ENO" reversible="true">
            <listOfReactants>
               <speciesReference species="M_2pg_c" stoichiometry="1"/>
            </listOfReactants>
            <listOfProducts>
               <speciesReference species="M_h2o_c" stoichiometry="1"/>
               <speciesReference species="M_pep_c" stoichiometry="1"/>
            </listOfProducts>
            <kineticLaw>
               <math xmlns="http://www.w3.org/1998/Math/MathML">
                  <ci> FLUX_VALUE </ci>
               </math>
               <listOfParameters>
                  <parameter constant="false" id="LOWER_BOUND" units="mmol_per_gDW_per_hr" value="-0"/>
                  <parameter constant="false" id="UPPER_BOUND" units="mmol_per_gDW_per_hr" value="1000"/>
                  <parameter constant="false" id="FLUX_VALUE" units="mmol_per_gDW_per_hr" value="0"/>
                  <parameter constant="false" id="OBJECTIVE_COEFFICIENT" units="mmol_per_gDW_per_hr" value="0"/>
               </listOfParameters>
            </kineticLaw>
         </reaction>
         <reaction id="R_PRPPS" name="PRPPS" reversible="true">
            <listOfReactants>
               <speciesReference species="M_atp_c" stoichiometry="1"/>
               <speciesReference species="M_r5p_c" stoichiometry="1"/>
            </listOfReactants>
            <listOfProducts>
               <speciesReference species="M_amp_c" stoichiometry="1"/>
               <speciesReference species="M_h_c" stoichiometry="1"/>
               <speciesReference species="M_prpp_c" stoichiometry="1"/>
            </listOfProducts>
            <kineticLaw>
               <math xmlns="http://www.w3.org/1998/Math/MathML">
                  <ci> FLUX_VALUE </ci>
               </math>
               <listOfParameters>
                  <parameter constant="false" id="LOWER_BOUND" units="mmol_per_gDW_per_hr" value="-0"/>
                  <parameter constant="false" id="UPPER_BOUND" units="mmol_per_gDW_per_hr" value="1000"/>
                  <parameter constant="false" id="FLUX_VALUE" units="mmol_per_gDW_per_hr" value="0"/>
                  <parameter constant="false" id="OBJECTIVE_COEFFICIENT" units="mmol_per_gDW_per_hr" value="0"/>
               </listOfParameters>
            </kineticLaw>
         </reaction>
         <reaction id="R_PRMICIi" name="PRMICIi" reversible="false">
            <listOfReactants>
               <speciesReference species="M_prfp_c" stoichiometry="1"/>
            </listOfReactants>
            <listOfProducts>
               <speciesReference species="M_prlp_c" stoichiometry="1"/>
            </listOfProducts>
            <kineticLaw>
               <math xmlns="http://www.w3.org/1998/Math/MathML">
                  <ci> FLUX_VALUE </ci>
               </math>
               <listOfParameters>
                  <parameter constant="false" id="LOWER_BOUND" units="mmol_per_gDW_per_hr" value="-1000"/>
                  <parameter constant="false" id="UPPER_BOUND" units="mmol_per_gDW_per_hr" value="1000"/>
                  <parameter constant="false" id="FLUX_VALUE" units="mmol_per_gDW_per_hr" value="0"/>
                  <parameter constant="false" id="OBJECTIVE_COEFFICIENT" units="mmol_per_gDW_per_hr" value="0"/>
               </listOfParameters>
            </kineticLaw>
         </reaction>
         <reaction id="R_PRATPP" name="PRATPP" reversible="false">
            <listOfReactants>
               <speciesReference species="M_h2o_c" stoichiometry="1"/>
               <speciesReference species="M_prbatp_c" stoichiometry="1"/>
            </listOfReactants>
            <listOfProducts>
               <speciesReference species="M_h_c" stoichiometry="1"/>
               <speciesReference species="M_ppi_c" stoichiometry="1"/>
               <speciesReference species="M_prbamp_c" stoichiometry="1"/>
            </listOfProducts>
            <kineticLaw>
               <math xmlns="http://www.w3.org/1998/Math/MathML">
                  <ci> FLUX_VALUE </ci>
               </math>
               <listOfParameters>
                  <parameter constant="false" id="LOWER_BOUND" units="mmol_per_gDW_per_hr" value="-1000"/>
                  <parameter constant="false" id="UPPER_BOUND" units="mmol_per_gDW_per_hr" value="1000"/>
                  <parameter constant="false" id="FLUX_VALUE" units="mmol_per_gDW_per_hr" value="0"/>
                  <parameter constant="false" id="OBJECTIVE_COEFFICIENT" units="mmol_per_gDW_per_hr" value="0"/>
               </listOfParameters>
            </kineticLaw>
         </reaction>
         <reaction id="R_PRAMPC" name="PRAMPC" reversible="false">
            <listOfReactants>
               <speciesReference species="M_h2o_c" stoichiometry="1"/>
               <speciesReference species="M_prbamp_c" stoichiometry="1"/>
            </listOfReactants>
            <listOfProducts>
               <speciesReference species="M_prfp_c" stoichiometry="1"/>
            </listOfProducts>
            <kineticLaw>
               <math xmlns="http://www.w3.org/1998/Math/MathML">
                  <ci> FLUX_VALUE </ci>
               </math>
               <listOfParameters>
                  <parameter constant="false" id="LOWER_BOUND" units="mmol_per_gDW_per_hr" value="-1000"/>
                  <parameter constant="false" id="UPPER_BOUND" units="mmol_per_gDW_per_hr" value="1000"/>
                  <parameter constant="false" id="FLUX_VALUE" units="mmol_per_gDW_per_hr" value="0"/>
                  <parameter constant="false" id="OBJECTIVE_COEFFICIENT" units="mmol_per_gDW_per_hr" value="0"/>
               </listOfParameters>
            </kineticLaw>
         </reaction>
         <reaction id="R_IGPDH" name="IGPDH" reversible="false">
            <listOfReactants>
               <speciesReference species="M_eig3p_c" stoichiometry="1"/>
            </listOfReactants>
            <listOfProducts>
               <speciesReference species="M_h2o_c" stoichiometry="1"/>
               <speciesReference species="M_imacp_c" stoichiometry="1"/>
            </listOfProducts>
            <kineticLaw>
               <math xmlns="http://www.w3.org/1998/Math/MathML">
                  <ci> FLUX_VALUE </ci>
               </math>
               <listOfParameters>
                  <parameter constant="false" id="LOWER_BOUND" units="mmol_per_gDW_per_hr" value="-1000"/>
                  <parameter constant="false" id="UPPER_BOUND" units="mmol_per_gDW_per_hr" value="1000"/>
                  <parameter constant="false" id="FLUX_VALUE" units="mmol_per_gDW_per_hr" value="0"/>
                  <parameter constant="false" id="OBJECTIVE_COEFFICIENT" units="mmol_per_gDW_per_hr" value="0"/>
               </listOfParameters>
            </kineticLaw>
         </reaction>
         <reaction id="R_IG3PS" name="IG3PS" reversible="false">
            <listOfReactants>
               <speciesReference species="M_gln_DASH_L_c" stoichiometry="1"/>
               <speciesReference species="M_prlp_c" stoichiometry="1"/>
            </listOfReactants>
            <listOfProducts>
               <speciesReference species="M_aicar_c" stoichiometry="1"/>
               <speciesReference species="M_eig3p_c" stoichiometry="1"/>
               <speciesReference species="M_glu_DASH_L_c" stoichiometry="1"/>
               <speciesReference species="M_h_c" stoichiometry="1"/>
            </listOfProducts>
            <kineticLaw>
               <math xmlns="http://www.w3.org/1998/Math/MathML">
                  <ci> FLUX_VALUE </ci>
               </math>
               <listOfParameters>
                  <parameter constant="false" id="LOWER_BOUND" units="mmol_per_gDW_per_hr" value="-1000"/>
                  <parameter constant="false" id="UPPER_BOUND" units="mmol_per_gDW_per_hr" value="1000"/>
                  <parameter constant="false" id="FLUX_VALUE" units="mmol_per_gDW_per_hr" value="0"/>
                  <parameter constant="false" id="OBJECTIVE_COEFFICIENT" units="mmol_per_gDW_per_hr" value="0"/>
               </listOfParameters>
            </kineticLaw>
         </reaction>
         <reaction id="R_HSTPT" name="HSTPT" reversible="false">
            <listOfReactants>
               <speciesReference species="M_glu_DASH_L_c" stoichiometry="1"/>
               <speciesReference species="M_imacp_c" stoichiometry="1"/>
            </listOfReactants>
            <listOfProducts>
               <speciesReference species="M_akg_c" stoichiometry="1"/>
               <speciesReference species="M_hisp_c" stoichiometry="1"/>
            </listOfProducts>
            <kineticLaw>
               <math xmlns="http://www.w3.org/1998/Math/MathML">
                  <ci> FLUX_VALUE </ci>
               </math>
               <listOfParameters>
                  <parameter constant="false" id="LOWER_BOUND" units="mmol_per_gDW_per_hr" value="-1000"/>
                  <parameter constant="false" id="UPPER_BOUND" units="mmol_per_gDW_per_hr" value="1000"/>
                  <parameter constant="false" id="FLUX_VALUE" units="mmol_per_gDW_per_hr" value="0"/>
                  <parameter constant="false" id="OBJECTIVE_COEFFICIENT" units="mmol_per_gDW_per_hr" value="0"/>
               </listOfParameters>
            </kineticLaw>
         </reaction>
         <reaction id="R_HISTP" name="HISTP" reversible="false">
            <listOfReactants>
               <speciesReference species="M_h2o_c" stoichiometry="1"/>
               <speciesReference species="M_hisp_c" stoichiometry="1"/>
            </listOfReactants>
            <listOfProducts>
               <speciesReference species="M_histd_c" stoichiometry="1"/>
               <speciesReference species="M_pi_c" stoichiometry="1"/>
            </listOfProducts>
            <kineticLaw>
               <math xmlns="http://www.w3.org/1998/Math/MathML">
                  <ci> FLUX_VALUE </ci>
               </math>
               <listOfParameters>
                  <parameter constant="false" id="LOWER_BOUND" units="mmol_per_gDW_per_hr" value="-1000"/>
                  <parameter constant="false" id="UPPER_BOUND" units="mmol_per_gDW_per_hr" value="1000"/>
                  <parameter constant="false" id="FLUX_VALUE" units="mmol_per_gDW_per_hr" value="0"/>
                  <parameter constant="false" id="OBJECTIVE_COEFFICIENT" units="mmol_per_gDW_per_hr" value="0"/>
               </listOfParameters>
            </kineticLaw>
         </reaction>
         <reaction id="R_HISTD" name="HISTD" reversible="false">
            <listOfReactants>
               <speciesReference species="M_h2o_c" stoichiometry="1"/>
               <speciesReference species="M_histd_c" stoichiometry="1"/>
               <speciesReference species="M_nad_c" stoichiometry="2"/>
            </listOfReactants>
            <listOfProducts>
               <speciesReference species="M_his_DASH_L_c" stoichiometry="1"/>
               <speciesReference species="M_h_c" stoichiometry="3"/>
               <speciesReference species="M_nadh_c" stoichiometry="2"/>
            </listOfProducts>
            <kineticLaw>
               <math xmlns="http://www.w3.org/1998/Math/MathML">
                  <ci> FLUX_VALUE </ci>
               </math>
               <listOfParameters>
                  <parameter constant="false" id="LOWER_BOUND" units="mmol_per_gDW_per_hr" value="-1000"/>
                  <parameter constant="false" id="UPPER_BOUND" units="mmol_per_gDW_per_hr" value="1000"/>
                  <parameter constant="false" id="FLUX_VALUE" units="mmol_per_gDW_per_hr" value="0"/>
                  <parameter constant="false" id="OBJECTIVE_COEFFICIENT" units="mmol_per_gDW_per_hr" value="0"/>
               </listOfParameters>
            </kineticLaw>
         </reaction>
         <reaction id="R_ATPPRT" name="ATPPRT" reversible="false">
            <listOfReactants>
               <speciesReference species="M_atp_c" stoichiometry="1"/>
               <speciesReference species="M_prpp_c" stoichiometry="1"/>
            </listOfReactants>
            <listOfProducts>
               <speciesReference species="M_ppi_c" stoichiometry="1"/>
               <speciesReference species="M_prbatp_c" stoichiometry="1"/>
            </listOfProducts>
            <kineticLaw>
               <math xmlns="http://www.w3.org/1998/Math/MathML">
                  <ci> FLUX_VALUE </ci>
               </math>
               <listOfParameters>
                  <parameter constant="false" id="LOWER_BOUND" units="mmol_per_gDW_per_hr" value="-1000"/>
                  <parameter constant="false" id="UPPER_BOUND" units="mmol_per_gDW_per_hr" value="1000"/>
                  <parameter constant="false" id="FLUX_VALUE" units="mmol_per_gDW_per_hr" value="0"/>
                  <parameter constant="false" id="OBJECTIVE_COEFFICIENT" units="mmol_per_gDW_per_hr" value="0"/>
               </listOfParameters>
            </kineticLaw>
         </reaction>
         <reaction id="R_FDH" name="FDH" reversible="false">
            <listOfReactants>
               <speciesReference species="M_for_c" stoichiometry="1"/>
               <speciesReference species="M_h2o_c" stoichiometry="1"/>
               <speciesReference species="M_nad_c" stoichiometry="1"/>
            </listOfReactants>
            <listOfProducts>
               <speciesReference species="M_co2tot_c" stoichiometry="1"/>
               <speciesReference species="M_nadh_c" stoichiometry="1"/>
            </listOfProducts>
            <kineticLaw>
               <math xmlns="http://www.w3.org/1998/Math/MathML">
                  <ci> FLUX_VALUE </ci>
               </math>
               <listOfParameters>
                  <parameter constant="false" id="LOWER_BOUND" units="mmol_per_gDW_per_hr" value="-1000"/>
                  <parameter constant="false" id="UPPER_BOUND" units="mmol_per_gDW_per_hr" value="1000"/>
                  <parameter constant="false" id="FLUX_VALUE" units="mmol_per_gDW_per_hr" value="0"/>
                  <parameter constant="false" id="OBJECTIVE_COEFFICIENT" units="mmol_per_gDW_per_hr" value="0"/>
               </listOfParameters>
            </kineticLaw>
         </reaction>
         <reaction id="R_METS" name="METS" reversible="false">
            <listOfReactants>
               <speciesReference species="M_5mthf_c" stoichiometry="1"/>
               <speciesReference species="M_hcys_DASH_L_c" stoichiometry="1"/>
            </listOfReactants>
            <listOfProducts>
               <speciesReference species="M_met_DASH_L_c" stoichiometry="1"/>
               <speciesReference species="M_thf_c" stoichiometry="1"/>
            </listOfProducts>
            <kineticLaw>
               <math xmlns="http://www.w3.org/1998/Math/MathML">
                  <ci> FLUX_VALUE </ci>
               </math>
               <listOfParameters>
                  <parameter constant="false" id="LOWER_BOUND" units="mmol_per_gDW_per_hr" value="-1000"/>
                  <parameter constant="false" id="UPPER_BOUND" units="mmol_per_gDW_per_hr" value="1000"/>
                  <parameter constant="false" id="FLUX_VALUE" units="mmol_per_gDW_per_hr" value="0"/>
                  <parameter constant="false" id="OBJECTIVE_COEFFICIENT" units="mmol_per_gDW_per_hr" value="0"/>
               </listOfParameters>
            </kineticLaw>
         </reaction>
         <reaction id="R_HSERTA" name="HSERTA" reversible="true">
            <listOfReactants>
               <speciesReference species="M_accoa_c" stoichiometry="1"/>
               <speciesReference species="M_hom_DASH_L_c" stoichiometry="1"/>
            </listOfReactants>
            <listOfProducts>
               <speciesReference species="M_achms_c" stoichiometry="1"/>
               <speciesReference species="M_coa_c" stoichiometry="1"/>
            </listOfProducts>
            <kineticLaw>
               <math xmlns="http://www.w3.org/1998/Math/MathML">
                  <ci> FLUX_VALUE </ci>
               </math>
               <listOfParameters>
                  <parameter constant="false" id="LOWER_BOUND" units="mmol_per_gDW_per_hr" value="-0"/>
                  <parameter constant="false" id="UPPER_BOUND" units="mmol_per_gDW_per_hr" value="1000"/>
                  <parameter constant="false" id="FLUX_VALUE" units="mmol_per_gDW_per_hr" value="0"/>
                  <parameter constant="false" id="OBJECTIVE_COEFFICIENT" units="mmol_per_gDW_per_hr" value="0"/>
               </listOfParameters>
            </kineticLaw>
         </reaction>
         <reaction id="R_CYSTGL" name="CYSTGL" reversible="false">
            <listOfReactants>
               <speciesReference species="M_cyst_DASH_L_c" stoichiometry="1"/>
               <speciesReference species="M_h2o_c" stoichiometry="1"/>
            </listOfReactants>
            <listOfProducts>
               <speciesReference species="M_2obut_c" stoichiometry="1"/>
               <speciesReference species="M_cys_DASH_L_c" stoichiometry="1"/>
               <speciesReference species="M_nh4_c" stoichiometry="1"/>
            </listOfProducts>
            <kineticLaw>
               <math xmlns="http://www.w3.org/1998/Math/MathML">
                  <ci> FLUX_VALUE </ci>
               </math>
               <listOfParameters>
                  <parameter constant="false" id="LOWER_BOUND" units="mmol_per_gDW_per_hr" value="-1000"/>
                  <parameter constant="false" id="UPPER_BOUND" units="mmol_per_gDW_per_hr" value="1000"/>
                  <parameter constant="false" id="FLUX_VALUE" units="mmol_per_gDW_per_hr" value="0"/>
                  <parameter constant="false" id="OBJECTIVE_COEFFICIENT" units="mmol_per_gDW_per_hr" value="0"/>
               </listOfParameters>
            </kineticLaw>
         </reaction>
         <reaction id="R_AHSERL2" name="AHSERL2" reversible="false">
            <listOfReactants>
               <speciesReference species="M_achms_c" stoichiometry="1"/>
               <speciesReference species="M_h2s_c" stoichiometry="1"/>
            </listOfReactants>
            <listOfProducts>
               <speciesReference species="M_ac_c" stoichiometry="1"/>
               <speciesReference species="M_hcys_DASH_L_c" stoichiometry="1"/>
               <speciesReference species="M_h_c" stoichiometry="1"/>
            </listOfProducts>
            <kineticLaw>
               <math xmlns="http://www.w3.org/1998/Math/MathML">
                  <ci> FLUX_VALUE </ci>
               </math>
               <listOfParameters>
                  <parameter constant="false" id="LOWER_BOUND" units="mmol_per_gDW_per_hr" value="-1000"/>
                  <parameter constant="false" id="UPPER_BOUND" units="mmol_per_gDW_per_hr" value="1000"/>
                  <parameter constant="false" id="FLUX_VALUE" units="mmol_per_gDW_per_hr" value="0"/>
                  <parameter constant="false" id="OBJECTIVE_COEFFICIENT" units="mmol_per_gDW_per_hr" value="0"/>
               </listOfParameters>
            </kineticLaw>
         </reaction>
         <reaction id="R_ADK1m" name="ADK1m" reversible="true">
            <listOfReactants>
               <speciesReference species="M_amp_m" stoichiometry="1"/>
               <speciesReference species="M_atp_m" stoichiometry="1"/>
            </listOfReactants>
            <listOfProducts>
               <speciesReference species="M_adp_m" stoichiometry="2"/>
            </listOfProducts>
            <kineticLaw>
               <math xmlns="http://www.w3.org/1998/Math/MathML">
                  <ci> FLUX_VALUE </ci>
               </math>
               <listOfParameters>
                  <parameter constant="false" id="LOWER_BOUND" units="mmol_per_gDW_per_hr" value="-0"/>
                  <parameter constant="false" id="UPPER_BOUND" units="mmol_per_gDW_per_hr" value="1000"/>
                  <parameter constant="false" id="FLUX_VALUE" units="mmol_per_gDW_per_hr" value="0"/>
                  <parameter constant="false" id="OBJECTIVE_COEFFICIENT" units="mmol_per_gDW_per_hr" value="0"/>
               </listOfParameters>
            </kineticLaw>
         </reaction>
         <reaction id="R_ADK1" name="ADK1" reversible="true">
            <listOfReactants>
               <speciesReference species="M_amp_c" stoichiometry="1"/>
               <speciesReference species="M_atp_c" stoichiometry="1"/>
            </listOfReactants>
            <listOfProducts>
               <speciesReference species="M_adp_c" stoichiometry="2"/>
            </listOfProducts>
            <kineticLaw>
               <math xmlns="http://www.w3.org/1998/Math/MathML">
                  <ci> FLUX_VALUE </ci>
               </math>
               <listOfParameters>
                  <parameter constant="false" id="LOWER_BOUND" units="mmol_per_gDW_per_hr" value="-0"/>
                  <parameter constant="false" id="UPPER_BOUND" units="mmol_per_gDW_per_hr" value="1000"/>
                  <parameter constant="false" id="FLUX_VALUE" units="mmol_per_gDW_per_hr" value="0"/>
                  <parameter constant="false" id="OBJECTIVE_COEFFICIENT" units="mmol_per_gDW_per_hr" value="0"/>
               </listOfParameters>
            </kineticLaw>
         </reaction>
         <reaction id="R_PPAm" name="PPAm" reversible="false">
            <listOfReactants>
               <speciesReference species="M_h2o_m" stoichiometry="1"/>
               <speciesReference species="M_ppi_m" stoichiometry="1"/>
            </listOfReactants>
            <listOfProducts>
               <speciesReference species="M_h_m" stoichiometry="1"/>
               <speciesReference species="M_pi_m" stoichiometry="2"/>
            </listOfProducts>
            <kineticLaw>
               <math xmlns="http://www.w3.org/1998/Math/MathML">
                  <ci> FLUX_VALUE </ci>
               </math>
               <listOfParameters>
                  <parameter constant="false" id="LOWER_BOUND" units="mmol_per_gDW_per_hr" value="-1000"/>
                  <parameter constant="false" id="UPPER_BOUND" units="mmol_per_gDW_per_hr" value="1000"/>
                  <parameter constant="false" id="FLUX_VALUE" units="mmol_per_gDW_per_hr" value="0"/>
                  <parameter constant="false" id="OBJECTIVE_COEFFICIENT" units="mmol_per_gDW_per_hr" value="0"/>
               </listOfParameters>
            </kineticLaw>
         </reaction>
         <reaction id="R_PPA" name="PPA" reversible="false">
            <listOfReactants>
               <speciesReference species="M_h2o_c" stoichiometry="1"/>
               <speciesReference species="M_ppi_c" stoichiometry="1"/>
            </listOfReactants>
            <listOfProducts>
               <speciesReference species="M_h_c" stoichiometry="1"/>
               <speciesReference species="M_pi_c" stoichiometry="2"/>
            </listOfProducts>
            <kineticLaw>
               <math xmlns="http://www.w3.org/1998/Math/MathML">
                  <ci> FLUX_VALUE </ci>
               </math>
               <listOfParameters>
                  <parameter constant="false" id="LOWER_BOUND" units="mmol_per_gDW_per_hr" value="-1000"/>
                  <parameter constant="false" id="UPPER_BOUND" units="mmol_per_gDW_per_hr" value="1000"/>
                  <parameter constant="false" id="FLUX_VALUE" units="mmol_per_gDW_per_hr" value="0"/>
                  <parameter constant="false" id="OBJECTIVE_COEFFICIENT" units="mmol_per_gDW_per_hr" value="0"/>
               </listOfParameters>
            </kineticLaw>
         </reaction>
         <reaction id="R_NADH2_DASH_u6m" name="NADH2-u6m" reversible="false">
            <listOfReactants>
               <speciesReference species="M_h_m" stoichiometry="1"/>
               <speciesReference species="M_nadh_m" stoichiometry="1"/>
               <speciesReference species="M_q6_m" stoichiometry="1"/>
            </listOfReactants>
            <listOfProducts>
               <speciesReference species="M_nad_m" stoichiometry="1"/>
               <speciesReference species="M_q6h2_m" stoichiometry="1"/>
            </listOfProducts>
            <kineticLaw>
               <math xmlns="http://www.w3.org/1998/Math/MathML">
                  <ci> FLUX_VALUE </ci>
               </math>
               <listOfParameters>
                  <parameter constant="false" id="LOWER_BOUND" units="mmol_per_gDW_per_hr" value="-1000"/>
                  <parameter constant="false" id="UPPER_BOUND" units="mmol_per_gDW_per_hr" value="1000"/>
                  <parameter constant="false" id="FLUX_VALUE" units="mmol_per_gDW_per_hr" value="0"/>
                  <parameter constant="false" id="OBJECTIVE_COEFFICIENT" units="mmol_per_gDW_per_hr" value="0"/>
               </listOfParameters>
            </kineticLaw>
         </reaction>
         <reaction id="R_NADH2_DASH_u6cm" name="NADH2-u6cm" reversible="false">
            <listOfReactants>
               <speciesReference species="M_h_c" stoichiometry="1"/>
               <speciesReference species="M_nadh_c" stoichiometry="1"/>
               <speciesReference species="M_q6_m" stoichiometry="1"/>
            </listOfReactants>
            <listOfProducts>
               <speciesReference species="M_nad_c" stoichiometry="1"/>
               <speciesReference species="M_q6h2_m" stoichiometry="1"/>
            </listOfProducts>
            <kineticLaw>
               <math xmlns="http://www.w3.org/1998/Math/MathML">
                  <ci> FLUX_VALUE </ci>
               </math>
               <listOfParameters>
                  <parameter constant="false" id="LOWER_BOUND" units="mmol_per_gDW_per_hr" value="-1000"/>
                  <parameter constant="false" id="UPPER_BOUND" units="mmol_per_gDW_per_hr" value="1000"/>
                  <parameter constant="false" id="FLUX_VALUE" units="mmol_per_gDW_per_hr" value="0"/>
                  <parameter constant="false" id="OBJECTIVE_COEFFICIENT" units="mmol_per_gDW_per_hr" value="0"/>
               </listOfParameters>
            </kineticLaw>
         </reaction>
         <reaction id="R_MDHm" name="MDHm" reversible="true">
            <listOfReactants>
               <speciesReference species="M_mal_DASH_L_m" stoichiometry="1"/>
               <speciesReference species="M_nad_m" stoichiometry="1"/>
            </listOfReactants>
            <listOfProducts>
               <speciesReference species="M_h_m" stoichiometry="1"/>
               <speciesReference species="M_nadh_m" stoichiometry="1"/>
               <speciesReference species="M_oaa_m" stoichiometry="1"/>
            </listOfProducts>
            <kineticLaw>
               <math xmlns="http://www.w3.org/1998/Math/MathML">
                  <ci> FLUX_VALUE </ci>
               </math>
               <listOfParameters>
                  <parameter constant="false" id="LOWER_BOUND" units="mmol_per_gDW_per_hr" value="-0"/>
                  <parameter constant="false" id="UPPER_BOUND" units="mmol_per_gDW_per_hr" value="1000"/>
                  <parameter constant="false" id="FLUX_VALUE" units="mmol_per_gDW_per_hr" value="0"/>
                  <parameter constant="false" id="OBJECTIVE_COEFFICIENT" units="mmol_per_gDW_per_hr" value="0"/>
               </listOfParameters>
            </kineticLaw>
         </reaction>
         <reaction id="R_MDH" name="MDH" reversible="true">
            <listOfReactants>
               <speciesReference species="M_mal_DASH_L_c" stoichiometry="1"/>
               <speciesReference species="M_nad_c" stoichiometry="1"/>
            </listOfReactants>
            <listOfProducts>
               <speciesReference species="M_h_c" stoichiometry="1"/>
               <speciesReference species="M_nadh_c" stoichiometry="1"/>
               <speciesReference species="M_oaa_c" stoichiometry="1"/>
            </listOfProducts>
            <kineticLaw>
               <math xmlns="http://www.w3.org/1998/Math/MathML">
                  <ci> FLUX_VALUE </ci>
               </math>
               <listOfParameters>
                  <parameter constant="false" id="LOWER_BOUND" units="mmol_per_gDW_per_hr" value="-0"/>
                  <parameter constant="false" id="UPPER_BOUND" units="mmol_per_gDW_per_hr" value="1000"/>
                  <parameter constant="false" id="FLUX_VALUE" units="mmol_per_gDW_per_hr" value="0"/>
                  <parameter constant="false" id="OBJECTIVE_COEFFICIENT" units="mmol_per_gDW_per_hr" value="0"/>
               </listOfParameters>
            </kineticLaw>
         </reaction>
         <reaction id="R_FUMm" name="FUMm" reversible="true">
            <listOfReactants>
               <speciesReference species="M_fum_m" stoichiometry="1"/>
               <speciesReference species="M_h2o_m" stoichiometry="1"/>
            </listOfReactants>
            <listOfProducts>
               <speciesReference species="M_mal_DASH_L_m" stoichiometry="1"/>
            </listOfProducts>
            <kineticLaw>
               <math xmlns="http://www.w3.org/1998/Math/MathML">
                  <ci> FLUX_VALUE </ci>
               </math>
               <listOfParameters>
                  <parameter constant="false" id="LOWER_BOUND" units="mmol_per_gDW_per_hr" value="-0"/>
                  <parameter constant="false" id="UPPER_BOUND" units="mmol_per_gDW_per_hr" value="1000"/>
                  <parameter constant="false" id="FLUX_VALUE" units="mmol_per_gDW_per_hr" value="0"/>
                  <parameter constant="false" id="OBJECTIVE_COEFFICIENT" units="mmol_per_gDW_per_hr" value="0"/>
               </listOfParameters>
            </kineticLaw>
         </reaction>
         <reaction id="R_FUM" name="FUM" reversible="true">
            <listOfReactants>
               <speciesReference species="M_fum_c" stoichiometry="1"/>
               <speciesReference species="M_h2o_c" stoichiometry="1"/>
            </listOfReactants>
            <listOfProducts>
               <speciesReference species="M_mal_DASH_L_c" stoichiometry="1"/>
            </listOfProducts>
            <kineticLaw>
               <math xmlns="http://www.w3.org/1998/Math/MathML">
                  <ci> FLUX_VALUE </ci>
               </math>
               <listOfParameters>
                  <parameter constant="false" id="LOWER_BOUND" units="mmol_per_gDW_per_hr" value="-0"/>
                  <parameter constant="false" id="UPPER_BOUND" units="mmol_per_gDW_per_hr" value="1000"/>
                  <parameter constant="false" id="FLUX_VALUE" units="mmol_per_gDW_per_hr" value="0"/>
                  <parameter constant="false" id="OBJECTIVE_COEFFICIENT" units="mmol_per_gDW_per_hr" value="0"/>
               </listOfParameters>
            </kineticLaw>
         </reaction>
         <reaction id="R_CYOR_u6m" name="CYOR_u6m" reversible="false">
            <listOfReactants>
               <speciesReference species="M_ficytc_m" stoichiometry="2"/>
               <speciesReference species="M_h_m" stoichiometry="1.5"/>
               <speciesReference species="M_q6h2_m" stoichiometry="1"/>
            </listOfReactants>
            <listOfProducts>
               <speciesReference species="M_focytc_m" stoichiometry="2"/>
               <speciesReference species="M_hcyt_c" stoichiometry="1.5"/>
               <speciesReference species="M_q6_m" stoichiometry="1"/>
            </listOfProducts>
            <kineticLaw>
               <math xmlns="http://www.w3.org/1998/Math/MathML">
                  <ci> FLUX_VALUE </ci>
               </math>
               <listOfParameters>
                  <parameter constant="false" id="LOWER_BOUND" units="mmol_per_gDW_per_hr" value="-1000"/>
                  <parameter constant="false" id="UPPER_BOUND" units="mmol_per_gDW_per_hr" value="1000"/>
                  <parameter constant="false" id="FLUX_VALUE" units="mmol_per_gDW_per_hr" value="0"/>
                  <parameter constant="false" id="OBJECTIVE_COEFFICIENT" units="mmol_per_gDW_per_hr" value="0"/>
               </listOfParameters>
            </kineticLaw>
         </reaction>
         <reaction id="R_CYOOm" name="CYOOm" reversible="false">
            <listOfReactants>
               <speciesReference species="M_focytc_m" stoichiometry="4"/>
               <speciesReference species="M_h_m" stoichiometry="6"/>
               <speciesReference species="M_o2_m" stoichiometry="1"/>
            </listOfReactants>
            <listOfProducts>
               <speciesReference species="M_ficytc_m" stoichiometry="4"/>
               <speciesReference species="M_h2o_m" stoichiometry="2"/>
               <speciesReference species="M_hcyt_c" stoichiometry="6"/>
            </listOfProducts>
            <kineticLaw>
               <math xmlns="http://www.w3.org/1998/Math/MathML">
                  <ci> FLUX_VALUE </ci>
               </math>
               <listOfParameters>
                  <parameter constant="false" id="LOWER_BOUND" units="mmol_per_gDW_per_hr" value="-1000"/>
                  <parameter constant="false" id="UPPER_BOUND" units="mmol_per_gDW_per_hr" value="1000"/>
                  <parameter constant="false" id="FLUX_VALUE" units="mmol_per_gDW_per_hr" value="0"/>
                  <parameter constant="false" id="OBJECTIVE_COEFFICIENT" units="mmol_per_gDW_per_hr" value="0"/>
               </listOfParameters>
            </kineticLaw>
         </reaction>
         <reaction id="R_ATPS3m" name="ATPS3m" reversible="false">
            <listOfReactants>
               <speciesReference species="M_adp_m" stoichiometry="1"/>
               <speciesReference species="M_hcyt_c" stoichiometry="3"/>
               <speciesReference species="M_pi_m" stoichiometry="1"/>
            </listOfReactants>
            <listOfProducts>
               <speciesReference species="M_atp_m" stoichiometry="1"/>
               <speciesReference species="M_h2o_m" stoichiometry="1"/>
               <speciesReference species="M_h_m" stoichiometry="3"/>
            </listOfProducts>
            <kineticLaw>
               <math xmlns="http://www.w3.org/1998/Math/MathML">
                  <ci> FLUX_VALUE </ci>
               </math>
               <listOfParameters>
                  <parameter constant="false" id="LOWER_BOUND" units="mmol_per_gDW_per_hr" value="-1000"/>
                  <parameter constant="false" id="UPPER_BOUND" units="mmol_per_gDW_per_hr" value="1000"/>
                  <parameter constant="false" id="FLUX_VALUE" units="mmol_per_gDW_per_hr" value="0"/>
                  <parameter constant="false" id="OBJECTIVE_COEFFICIENT" units="mmol_per_gDW_per_hr" value="0"/>
               </listOfParameters>
            </kineticLaw>
         </reaction>
         <reaction id="R_TKT2" name="TKT2" reversible="true">
            <listOfReactants>
               <speciesReference species="M_e4p_c" stoichiometry="1"/>
               <speciesReference species="M_xu5p_DASH_D_c" stoichiometry="1"/>
            </listOfReactants>
            <listOfProducts>
               <speciesReference species="M_f6p_c" stoichiometry="1"/>
               <speciesReference species="M_g3p_c" stoichiometry="1"/>
            </listOfProducts>
            <kineticLaw>
               <math xmlns="http://www.w3.org/1998/Math/MathML">
                  <ci> FLUX_VALUE </ci>
               </math>
               <listOfParameters>
                  <parameter constant="false" id="LOWER_BOUND" units="mmol_per_gDW_per_hr" value="-0"/>
                  <parameter constant="false" id="UPPER_BOUND" units="mmol_per_gDW_per_hr" value="1000"/>
                  <parameter constant="false" id="FLUX_VALUE" units="mmol_per_gDW_per_hr" value="0"/>
                  <parameter constant="false" id="OBJECTIVE_COEFFICIENT" units="mmol_per_gDW_per_hr" value="0"/>
               </listOfParameters>
            </kineticLaw>
         </reaction>
         <reaction id="R_TKT1" name="TKT1" reversible="true">
            <listOfReactants>
               <speciesReference species="M_r5p_c" stoichiometry="1"/>
               <speciesReference species="M_xu5p_DASH_D_c" stoichiometry="1"/>
            </listOfReactants>
            <listOfProducts>
               <speciesReference species="M_g3p_c" stoichiometry="1"/>
               <speciesReference species="M_s7p_c" stoichiometry="1"/>
            </listOfProducts>
            <kineticLaw>
               <math xmlns="http://www.w3.org/1998/Math/MathML">
                  <ci> FLUX_VALUE </ci>
               </math>
               <listOfParameters>
                  <parameter constant="false" id="LOWER_BOUND" units="mmol_per_gDW_per_hr" value="-0"/>
                  <parameter constant="false" id="UPPER_BOUND" units="mmol_per_gDW_per_hr" value="1000"/>
                  <parameter constant="false" id="FLUX_VALUE" units="mmol_per_gDW_per_hr" value="0"/>
                  <parameter constant="false" id="OBJECTIVE_COEFFICIENT" units="mmol_per_gDW_per_hr" value="0"/>
               </listOfParameters>
            </kineticLaw>
         </reaction>
         <reaction id="R_TALA" name="TALA" reversible="true">
            <listOfReactants>
               <speciesReference species="M_g3p_c" stoichiometry="1"/>
               <speciesReference species="M_s7p_c" stoichiometry="1"/>
            </listOfReactants>
            <listOfProducts>
               <speciesReference species="M_e4p_c" stoichiometry="1"/>
               <speciesReference species="M_f6p_c" stoichiometry="1"/>
            </listOfProducts>
            <kineticLaw>
               <math xmlns="http://www.w3.org/1998/Math/MathML">
                  <ci> FLUX_VALUE </ci>
               </math>
               <listOfParameters>
                  <parameter constant="false" id="LOWER_BOUND" units="mmol_per_gDW_per_hr" value="-0"/>
                  <parameter constant="false" id="UPPER_BOUND" units="mmol_per_gDW_per_hr" value="1000"/>
                  <parameter constant="false" id="FLUX_VALUE" units="mmol_per_gDW_per_hr" value="0"/>
                  <parameter constant="false" id="OBJECTIVE_COEFFICIENT" units="mmol_per_gDW_per_hr" value="0"/>
               </listOfParameters>
            </kineticLaw>
         </reaction>
         <reaction id="R_RPI" name="RPI" reversible="true">
            <listOfReactants>
               <speciesReference species="M_r5p_c" stoichiometry="1"/>
            </listOfReactants>
            <listOfProducts>
               <speciesReference species="M_ru5p_DASH_D_c" stoichiometry="1"/>
            </listOfProducts>
            <kineticLaw>
               <math xmlns="http://www.w3.org/1998/Math/MathML">
                  <ci> FLUX_VALUE </ci>
               </math>
               <listOfParameters>
                  <parameter constant="false" id="LOWER_BOUND" units="mmol_per_gDW_per_hr" value="-0"/>
                  <parameter constant="false" id="UPPER_BOUND" units="mmol_per_gDW_per_hr" value="1000"/>
                  <parameter constant="false" id="FLUX_VALUE" units="mmol_per_gDW_per_hr" value="0"/>
                  <parameter constant="false" id="OBJECTIVE_COEFFICIENT" units="mmol_per_gDW_per_hr" value="0"/>
               </listOfParameters>
            </kineticLaw>
         </reaction>
         <reaction id="R_RPE" name="RPE" reversible="true">
            <listOfReactants>
               <speciesReference species="M_ru5p_DASH_D_c" stoichiometry="1"/>
            </listOfReactants>
            <listOfProducts>
               <speciesReference species="M_xu5p_DASH_D_c" stoichiometry="1"/>
            </listOfProducts>
            <kineticLaw>
               <math xmlns="http://www.w3.org/1998/Math/MathML">
                  <ci> FLUX_VALUE </ci>
               </math>
               <listOfParameters>
                  <parameter constant="false" id="LOWER_BOUND" units="mmol_per_gDW_per_hr" value="-0"/>
                  <parameter constant="false" id="UPPER_BOUND" units="mmol_per_gDW_per_hr" value="1000"/>
                  <parameter constant="false" id="FLUX_VALUE" units="mmol_per_gDW_per_hr" value="0"/>
                  <parameter constant="false" id="OBJECTIVE_COEFFICIENT" units="mmol_per_gDW_per_hr" value="0"/>
               </listOfParameters>
            </kineticLaw>
         </reaction>
         <reaction id="R_PGL" name="PGL" reversible="false">
            <listOfReactants>
               <speciesReference species="M_6pgl_c" stoichiometry="1"/>
               <speciesReference species="M_h2o_c" stoichiometry="1"/>
            </listOfReactants>
            <listOfProducts>
               <speciesReference species="M_6pgc_c" stoichiometry="1"/>
               <speciesReference species="M_h_c" stoichiometry="1"/>
            </listOfProducts>
            <kineticLaw>
               <math xmlns="http://www.w3.org/1998/Math/MathML">
                  <ci> FLUX_VALUE </ci>
               </math>
               <listOfParameters>
                  <parameter constant="false" id="LOWER_BOUND" units="mmol_per_gDW_per_hr" value="-1000"/>
                  <parameter constant="false" id="UPPER_BOUND" units="mmol_per_gDW_per_hr" value="1000"/>
                  <parameter constant="false" id="FLUX_VALUE" units="mmol_per_gDW_per_hr" value="0"/>
                  <parameter constant="false" id="OBJECTIVE_COEFFICIENT" units="mmol_per_gDW_per_hr" value="0"/>
               </listOfParameters>
            </kineticLaw>
         </reaction>
         <reaction id="R_GND" name="GND" reversible="false">
            <listOfReactants>
               <speciesReference species="M_6pgc_c" stoichiometry="1"/>
               <speciesReference species="M_h2o_c" stoichiometry="1"/>
               <speciesReference species="M_nadp_c" stoichiometry="1"/>
            </listOfReactants>
            <listOfProducts>
               <speciesReference species="M_co2tot_c" stoichiometry="1"/>
               <speciesReference species="M_nadph_c" stoichiometry="1"/>
               <speciesReference species="M_ru5p_DASH_D_c" stoichiometry="1"/>
            </listOfProducts>
            <kineticLaw>
               <math xmlns="http://www.w3.org/1998/Math/MathML">
                  <ci> FLUX_VALUE </ci>
               </math>
               <listOfParameters>
                  <parameter constant="false" id="LOWER_BOUND" units="mmol_per_gDW_per_hr" value="-1000"/>
                  <parameter constant="false" id="UPPER_BOUND" units="mmol_per_gDW_per_hr" value="1000"/>
                  <parameter constant="false" id="FLUX_VALUE" units="mmol_per_gDW_per_hr" value="0"/>
                  <parameter constant="false" id="OBJECTIVE_COEFFICIENT" units="mmol_per_gDW_per_hr" value="0"/>
               </listOfParameters>
            </kineticLaw>
         </reaction>
         <reaction id="R_G6PDH2" name="G6PDH2" reversible="false">
            <listOfReactants>
               <speciesReference species="M_g6p_c" stoichiometry="1"/>
               <speciesReference species="M_nadp_c" stoichiometry="1"/>
            </listOfReactants>
            <listOfProducts>
               <speciesReference species="M_6pgl_c" stoichiometry="1"/>
               <speciesReference species="M_h_c" stoichiometry="1"/>
               <speciesReference species="M_nadph_c" stoichiometry="1"/>
            </listOfProducts>
            <kineticLaw>
               <math xmlns="http://www.w3.org/1998/Math/MathML">
                  <ci> FLUX_VALUE </ci>
               </math>
               <listOfParameters>
                  <parameter constant="false" id="LOWER_BOUND" units="mmol_per_gDW_per_hr" value="-1000"/>
                  <parameter constant="false" id="UPPER_BOUND" units="mmol_per_gDW_per_hr" value="1000"/>
                  <parameter constant="false" id="FLUX_VALUE" units="mmol_per_gDW_per_hr" value="0"/>
                  <parameter constant="false" id="OBJECTIVE_COEFFICIENT" units="mmol_per_gDW_per_hr" value="0"/>
               </listOfParameters>
            </kineticLaw>
         </reaction>
         <reaction id="R_PYRDC" name="PYRDC" reversible="false">
            <listOfReactants>
               <speciesReference species="M_h2o_c" stoichiometry="1"/>
               <speciesReference species="M_h_c" stoichiometry="1"/>
               <speciesReference species="M_pyr_c" stoichiometry="1"/>
            </listOfReactants>
            <listOfProducts>
               <speciesReference species="M_acald_c" stoichiometry="1"/>
               <speciesReference species="M_co2tot_c" stoichiometry="1"/>
            </listOfProducts>
            <kineticLaw>
               <math xmlns="http://www.w3.org/1998/Math/MathML">
                  <ci> FLUX_VALUE </ci>
               </math>
               <listOfParameters>
                  <parameter constant="false" id="LOWER_BOUND" units="mmol_per_gDW_per_hr" value="-1000"/>
                  <parameter constant="false" id="UPPER_BOUND" units="mmol_per_gDW_per_hr" value="1000"/>
                  <parameter constant="false" id="FLUX_VALUE" units="mmol_per_gDW_per_hr" value="0"/>
                  <parameter constant="false" id="OBJECTIVE_COEFFICIENT" units="mmol_per_gDW_per_hr" value="0"/>
               </listOfParameters>
            </kineticLaw>
         </reaction>
         <reaction id="R_ALCD2x" name="ALCD2x" reversible="true">
            <listOfReactants>
               <speciesReference species="M_etoh_c" stoichiometry="1"/>
               <speciesReference species="M_nad_c" stoichiometry="1"/>
            </listOfReactants>
            <listOfProducts>
               <speciesReference species="M_acald_c" stoichiometry="1"/>
               <speciesReference species="M_h_c" stoichiometry="1"/>
               <speciesReference species="M_nadh_c" stoichiometry="1"/>
            </listOfProducts>
            <kineticLaw>
               <math xmlns="http://www.w3.org/1998/Math/MathML">
                  <ci> FLUX_VALUE </ci>
               </math>
               <listOfParameters>
                  <parameter constant="false" id="LOWER_BOUND" units="mmol_per_gDW_per_hr" value="-0"/>
                  <parameter constant="false" id="UPPER_BOUND" units="mmol_per_gDW_per_hr" value="1000"/>
                  <parameter constant="false" id="FLUX_VALUE" units="mmol_per_gDW_per_hr" value="0"/>
                  <parameter constant="false" id="OBJECTIVE_COEFFICIENT" units="mmol_per_gDW_per_hr" value="0"/>
               </listOfParameters>
            </kineticLaw>
         </reaction>
         <reaction id="R_ACSm" name="ACSm" reversible="false">
            <listOfReactants>
               <speciesReference species="M_ac_m" stoichiometry="1"/>
               <speciesReference species="M_atp_m" stoichiometry="1"/>
               <speciesReference species="M_coa_m" stoichiometry="1"/>
            </listOfReactants>
            <listOfProducts>
               <speciesReference species="M_accoa_m" stoichiometry="1"/>
               <speciesReference species="M_amp_m" stoichiometry="1"/>
               <speciesReference species="M_ppi_m" stoichiometry="1"/>
            </listOfProducts>
            <kineticLaw>
               <math xmlns="http://www.w3.org/1998/Math/MathML">
                  <ci> FLUX_VALUE </ci>
               </math>
               <listOfParameters>
                  <parameter constant="false" id="LOWER_BOUND" units="mmol_per_gDW_per_hr" value="-1000"/>
                  <parameter constant="false" id="UPPER_BOUND" units="mmol_per_gDW_per_hr" value="1000"/>
                  <parameter constant="false" id="FLUX_VALUE" units="mmol_per_gDW_per_hr" value="0"/>
                  <parameter constant="false" id="OBJECTIVE_COEFFICIENT" units="mmol_per_gDW_per_hr" value="0"/>
               </listOfParameters>
            </kineticLaw>
         </reaction>
         <reaction id="R_ACS" name="ACS" reversible="false">
            <listOfReactants>
               <speciesReference species="M_ac_c" stoichiometry="1"/>
               <speciesReference species="M_atp_c" stoichiometry="1"/>
               <speciesReference species="M_coa_c" stoichiometry="1"/>
            </listOfReactants>
            <listOfProducts>
               <speciesReference species="M_accoa_c" stoichiometry="1"/>
               <speciesReference species="M_amp_c" stoichiometry="1"/>
               <speciesReference species="M_ppi_c" stoichiometry="1"/>
            </listOfProducts>
            <kineticLaw>
               <math xmlns="http://www.w3.org/1998/Math/MathML">
                  <ci> FLUX_VALUE </ci>
               </math>
               <listOfParameters>
                  <parameter constant="false" id="LOWER_BOUND" units="mmol_per_gDW_per_hr" value="-1000"/>
                  <parameter constant="false" id="UPPER_BOUND" units="mmol_per_gDW_per_hr" value="1000"/>
                  <parameter constant="false" id="FLUX_VALUE" units="mmol_per_gDW_per_hr" value="0"/>
                  <parameter constant="false" id="OBJECTIVE_COEFFICIENT" units="mmol_per_gDW_per_hr" value="0"/>
               </listOfParameters>
            </kineticLaw>
         </reaction>
         <reaction id="R_ACOAH" name="ACOAH" reversible="true">
            <listOfReactants>
               <speciesReference species="M_ac_c" stoichiometry="1"/>
               <speciesReference species="M_coa_c" stoichiometry="1"/>
               <speciesReference species="M_h_c" stoichiometry="1"/>
            </listOfReactants>
            <listOfProducts>
               <speciesReference species="M_accoa_c" stoichiometry="1"/>
               <speciesReference species="M_h2o_c" stoichiometry="1"/>
            </listOfProducts>
            <kineticLaw>
               <math xmlns="http://www.w3.org/1998/Math/MathML">
                  <ci> FLUX_VALUE </ci>
               </math>
               <listOfParameters>
                  <parameter constant="false" id="LOWER_BOUND" units="mmol_per_gDW_per_hr" value="-0"/>
                  <parameter constant="false" id="UPPER_BOUND" units="mmol_per_gDW_per_hr" value="1000"/>
                  <parameter constant="false" id="FLUX_VALUE" units="mmol_per_gDW_per_hr" value="0"/>
                  <parameter constant="false" id="OBJECTIVE_COEFFICIENT" units="mmol_per_gDW_per_hr" value="0"/>
               </listOfParameters>
            </kineticLaw>
         </reaction>
         <reaction id="R_THRS" name="THRS" reversible="false">
            <listOfReactants>
               <speciesReference species="M_h2o_c" stoichiometry="1"/>
               <speciesReference species="M_phom_c" stoichiometry="1"/>
            </listOfReactants>
            <listOfProducts>
               <speciesReference species="M_pi_c" stoichiometry="1"/>
               <speciesReference species="M_thr_DASH_L_c" stoichiometry="1"/>
            </listOfProducts>
            <kineticLaw>
               <math xmlns="http://www.w3.org/1998/Math/MathML">
                  <ci> FLUX_VALUE </ci>
               </math>
               <listOfParameters>
                  <parameter constant="false" id="LOWER_BOUND" units="mmol_per_gDW_per_hr" value="-1000"/>
                  <parameter constant="false" id="UPPER_BOUND" units="mmol_per_gDW_per_hr" value="1000"/>
                  <parameter constant="false" id="FLUX_VALUE" units="mmol_per_gDW_per_hr" value="0"/>
                  <parameter constant="false" id="OBJECTIVE_COEFFICIENT" units="mmol_per_gDW_per_hr" value="0"/>
               </listOfParameters>
            </kineticLaw>
         </reaction>
         <reaction id="R_THRD_Lm" name="THRD_Lm" reversible="false">
            <listOfReactants>
               <speciesReference species="M_thr_DASH_L_m" stoichiometry="1"/>
            </listOfReactants>
            <listOfProducts>
               <speciesReference species="M_2obut_m" stoichiometry="1"/>
               <speciesReference species="M_nh4_m" stoichiometry="1"/>
            </listOfProducts>
            <kineticLaw>
               <math xmlns="http://www.w3.org/1998/Math/MathML">
                  <ci> FLUX_VALUE </ci>
               </math>
               <listOfParameters>
                  <parameter constant="false" id="LOWER_BOUND" units="mmol_per_gDW_per_hr" value="-1000"/>
                  <parameter constant="false" id="UPPER_BOUND" units="mmol_per_gDW_per_hr" value="1000"/>
                  <parameter constant="false" id="FLUX_VALUE" units="mmol_per_gDW_per_hr" value="0"/>
                  <parameter constant="false" id="OBJECTIVE_COEFFICIENT" units="mmol_per_gDW_per_hr" value="0"/>
               </listOfParameters>
            </kineticLaw>
         </reaction>
         <reaction id="R_THRA" name="THRA" reversible="true">
            <listOfReactants>
               <speciesReference species="M_acald_c" stoichiometry="1"/>
               <speciesReference species="M_gly_c" stoichiometry="1"/>
            </listOfReactants>
            <listOfProducts>
               <speciesReference species="M_thr_DASH_L_c" stoichiometry="1"/>
            </listOfProducts>
            <kineticLaw>
               <math xmlns="http://www.w3.org/1998/Math/MathML">
                  <ci> FLUX_VALUE </ci>
               </math>
               <listOfParameters>
                  <parameter constant="false" id="LOWER_BOUND" units="mmol_per_gDW_per_hr" value="-0"/>
                  <parameter constant="false" id="UPPER_BOUND" units="mmol_per_gDW_per_hr" value="1000"/>
                  <parameter constant="false" id="FLUX_VALUE" units="mmol_per_gDW_per_hr" value="0"/>
                  <parameter constant="false" id="OBJECTIVE_COEFFICIENT" units="mmol_per_gDW_per_hr" value="0"/>
               </listOfParameters>
            </kineticLaw>
         </reaction>
         <reaction id="R_SACCD2" name="SACCD2" reversible="true">
            <listOfReactants>
               <speciesReference species="M_h2o_c" stoichiometry="1"/>
               <speciesReference species="M_nad_c" stoichiometry="1"/>
               <speciesReference species="M_saccrp_DASH_L_c" stoichiometry="1"/>
            </listOfReactants>
            <listOfProducts>
               <speciesReference species="M_akg_c" stoichiometry="1"/>
               <speciesReference species="M_h_c" stoichiometry="1"/>
               <speciesReference species="M_lys_DASH_L_c" stoichiometry="1"/>
               <speciesReference species="M_nadh_c" stoichiometry="1"/>
            </listOfProducts>
            <kineticLaw>
               <math xmlns="http://www.w3.org/1998/Math/MathML">
                  <ci> FLUX_VALUE </ci>
               </math>
               <listOfParameters>
                  <parameter constant="false" id="LOWER_BOUND" units="mmol_per_gDW_per_hr" value="-0"/>
                  <parameter constant="false" id="UPPER_BOUND" units="mmol_per_gDW_per_hr" value="1000"/>
                  <parameter constant="false" id="FLUX_VALUE" units="mmol_per_gDW_per_hr" value="0"/>
                  <parameter constant="false" id="OBJECTIVE_COEFFICIENT" units="mmol_per_gDW_per_hr" value="0"/>
               </listOfParameters>
            </kineticLaw>
         </reaction>
         <reaction id="R_SACCD1" name="SACCD1" reversible="true">
            <listOfReactants>
               <speciesReference species="M_glu_DASH_L_c" stoichiometry="1"/>
               <speciesReference species="M_h_c" stoichiometry="1"/>
               <speciesReference species="M_L2aadp6sa_c" stoichiometry="1"/>
               <speciesReference species="M_nadph_c" stoichiometry="1"/>
            </listOfReactants>
            <listOfProducts>
               <speciesReference species="M_h2o_c" stoichiometry="1"/>
               <speciesReference species="M_nadp_c" stoichiometry="1"/>
               <speciesReference species="M_saccrp_DASH_L_c" stoichiometry="1"/>
            </listOfProducts>
            <kineticLaw>
               <math xmlns="http://www.w3.org/1998/Math/MathML">
                  <ci> FLUX_VALUE </ci>
               </math>
               <listOfParameters>
                  <parameter constant="false" id="LOWER_BOUND" units="mmol_per_gDW_per_hr" value="-0"/>
                  <parameter constant="false" id="UPPER_BOUND" units="mmol_per_gDW_per_hr" value="1000"/>
                  <parameter constant="false" id="FLUX_VALUE" units="mmol_per_gDW_per_hr" value="0"/>
                  <parameter constant="false" id="OBJECTIVE_COEFFICIENT" units="mmol_per_gDW_per_hr" value="0"/>
               </listOfParameters>
            </kineticLaw>
         </reaction>
         <reaction id="R_OXAGm" name="OXAGm" reversible="true">
            <listOfReactants>
               <speciesReference species="M_h2o_m" stoichiometry="1"/>
               <speciesReference species="M_h_m" stoichiometry="1"/>
               <speciesReference species="M_oxag_m" stoichiometry="1"/>
            </listOfReactants>
            <listOfProducts>
               <speciesReference species="M_2oxoadp_m" stoichiometry="1"/>
               <speciesReference species="M_co2tot_m" stoichiometry="1"/>
            </listOfProducts>
            <kineticLaw>
               <math xmlns="http://www.w3.org/1998/Math/MathML">
                  <ci> FLUX_VALUE </ci>
               </math>
               <listOfParameters>
                  <parameter constant="false" id="LOWER_BOUND" units="mmol_per_gDW_per_hr" value="-0"/>
                  <parameter constant="false" id="UPPER_BOUND" units="mmol_per_gDW_per_hr" value="1000"/>
                  <parameter constant="false" id="FLUX_VALUE" units="mmol_per_gDW_per_hr" value="0"/>
                  <parameter constant="false" id="OBJECTIVE_COEFFICIENT" units="mmol_per_gDW_per_hr" value="0"/>
               </listOfParameters>
            </kineticLaw>
         </reaction>
         <reaction id="R_MCITDm" name="MCITDm" reversible="true">
            <listOfReactants>
               <speciesReference species="M_hcit_m" stoichiometry="1"/>
            </listOfReactants>
            <listOfProducts>
               <speciesReference species="M_b124tc_m" stoichiometry="1"/>
               <speciesReference species="M_h2o_m" stoichiometry="1"/>
            </listOfProducts>
            <kineticLaw>
               <math xmlns="http://www.w3.org/1998/Math/MathML">
                  <ci> FLUX_VALUE </ci>
               </math>
               <listOfParameters>
                  <parameter constant="false" id="LOWER_BOUND" units="mmol_per_gDW_per_hr" value="-0"/>
                  <parameter constant="false" id="UPPER_BOUND" units="mmol_per_gDW_per_hr" value="1000"/>
                  <parameter constant="false" id="FLUX_VALUE" units="mmol_per_gDW_per_hr" value="0"/>
                  <parameter constant="false" id="OBJECTIVE_COEFFICIENT" units="mmol_per_gDW_per_hr" value="0"/>
               </listOfParameters>
            </kineticLaw>
         </reaction>
         <reaction id="R_HICITDm" name="HICITDm" reversible="true">
            <listOfReactants>
               <speciesReference species="M_hicit_m" stoichiometry="1"/>
               <speciesReference species="M_nad_m" stoichiometry="1"/>
            </listOfReactants>
            <listOfProducts>
               <speciesReference species="M_h_m" stoichiometry="1"/>
               <speciesReference species="M_nadh_m" stoichiometry="1"/>
               <speciesReference species="M_oxag_m" stoichiometry="1"/>
            </listOfProducts>
            <kineticLaw>
               <math xmlns="http://www.w3.org/1998/Math/MathML">
                  <ci> FLUX_VALUE </ci>
               </math>
               <listOfParameters>
                  <parameter constant="false" id="LOWER_BOUND" units="mmol_per_gDW_per_hr" value="-0"/>
                  <parameter constant="false" id="UPPER_BOUND" units="mmol_per_gDW_per_hr" value="1000"/>
                  <parameter constant="false" id="FLUX_VALUE" units="mmol_per_gDW_per_hr" value="0"/>
                  <parameter constant="false" id="OBJECTIVE_COEFFICIENT" units="mmol_per_gDW_per_hr" value="0"/>
               </listOfParameters>
            </kineticLaw>
         </reaction>
         <reaction id="R_HACNHm" name="HACNHm" reversible="true">
            <listOfReactants>
               <speciesReference species="M_b124tc_m" stoichiometry="1"/>
               <speciesReference species="M_h2o_m" stoichiometry="1"/>
            </listOfReactants>
            <listOfProducts>
               <speciesReference species="M_hicit_m" stoichiometry="1"/>
            </listOfProducts>
            <kineticLaw>
               <math xmlns="http://www.w3.org/1998/Math/MathML">
                  <ci> FLUX_VALUE </ci>
               </math>
               <listOfParameters>
                  <parameter constant="false" id="LOWER_BOUND" units="mmol_per_gDW_per_hr" value="-0"/>
                  <parameter constant="false" id="UPPER_BOUND" units="mmol_per_gDW_per_hr" value="1000"/>
                  <parameter constant="false" id="FLUX_VALUE" units="mmol_per_gDW_per_hr" value="0"/>
                  <parameter constant="false" id="OBJECTIVE_COEFFICIENT" units="mmol_per_gDW_per_hr" value="0"/>
               </listOfParameters>
            </kineticLaw>
         </reaction>
         <reaction id="R_AATA" name="AATA" reversible="true">
            <listOfReactants>
               <speciesReference species="M_2oxoadp_c" stoichiometry="1"/>
               <speciesReference species="M_glu_DASH_L_c" stoichiometry="1"/>
            </listOfReactants>
            <listOfProducts>
               <speciesReference species="M_akg_c" stoichiometry="1"/>
               <speciesReference species="M_L2aadp_c" stoichiometry="1"/>
            </listOfProducts>
            <kineticLaw>
               <math xmlns="http://www.w3.org/1998/Math/MathML">
                  <ci> FLUX_VALUE </ci>
               </math>
               <listOfParameters>
                  <parameter constant="false" id="LOWER_BOUND" units="mmol_per_gDW_per_hr" value="-0"/>
                  <parameter constant="false" id="UPPER_BOUND" units="mmol_per_gDW_per_hr" value="1000"/>
                  <parameter constant="false" id="FLUX_VALUE" units="mmol_per_gDW_per_hr" value="0"/>
                  <parameter constant="false" id="OBJECTIVE_COEFFICIENT" units="mmol_per_gDW_per_hr" value="0"/>
               </listOfParameters>
            </kineticLaw>
         </reaction>
         <reaction id="R_AASAD1" name="AASAD1" reversible="false">
            <listOfReactants>
               <speciesReference species="M_atp_c" stoichiometry="1"/>
               <speciesReference species="M_h_c" stoichiometry="1"/>
               <speciesReference species="M_L2aadp_c" stoichiometry="1"/>
               <speciesReference species="M_nadph_c" stoichiometry="1"/>
            </listOfReactants>
            <listOfProducts>
               <speciesReference species="M_amp_c" stoichiometry="1"/>
               <speciesReference species="M_L2aadp6sa_c" stoichiometry="1"/>
               <speciesReference species="M_nadp_c" stoichiometry="1"/>
               <speciesReference species="M_ppi_c" stoichiometry="1"/>
            </listOfProducts>
            <kineticLaw>
               <math xmlns="http://www.w3.org/1998/Math/MathML">
                  <ci> FLUX_VALUE </ci>
               </math>
               <listOfParameters>
                  <parameter constant="false" id="LOWER_BOUND" units="mmol_per_gDW_per_hr" value="-1000"/>
                  <parameter constant="false" id="UPPER_BOUND" units="mmol_per_gDW_per_hr" value="1000"/>
                  <parameter constant="false" id="FLUX_VALUE" units="mmol_per_gDW_per_hr" value="0"/>
                  <parameter constant="false" id="OBJECTIVE_COEFFICIENT" units="mmol_per_gDW_per_hr" value="0"/>
               </listOfParameters>
            </kineticLaw>
         </reaction>
         <reaction id="R_TYRTA" name="TYRTA" reversible="true">
            <listOfReactants>
               <speciesReference species="M_akg_c" stoichiometry="1"/>
               <speciesReference species="M_tyr_DASH_L_c" stoichiometry="1"/>
            </listOfReactants>
            <listOfProducts>
               <speciesReference species="M_34hpp_c" stoichiometry="1"/>
               <speciesReference species="M_glu_DASH_L_c" stoichiometry="1"/>
            </listOfProducts>
            <kineticLaw>
               <math xmlns="http://www.w3.org/1998/Math/MathML">
                  <ci> FLUX_VALUE </ci>
               </math>
               <listOfParameters>
                  <parameter constant="false" id="LOWER_BOUND" units="mmol_per_gDW_per_hr" value="-0"/>
                  <parameter constant="false" id="UPPER_BOUND" units="mmol_per_gDW_per_hr" value="1000"/>
                  <parameter constant="false" id="FLUX_VALUE" units="mmol_per_gDW_per_hr" value="0"/>
                  <parameter constant="false" id="OBJECTIVE_COEFFICIENT" units="mmol_per_gDW_per_hr" value="0"/>
               </listOfParameters>
            </kineticLaw>
         </reaction>
         <reaction id="R_TRPS1" name="TRPS1" reversible="false">
            <listOfReactants>
               <speciesReference species="M_3ig3p_c" stoichiometry="1"/>
               <speciesReference species="M_ser_DASH_L_c" stoichiometry="1"/>
            </listOfReactants>
            <listOfProducts>
               <speciesReference species="M_g3p_c" stoichiometry="1"/>
               <speciesReference species="M_h2o_c" stoichiometry="1"/>
               <speciesReference species="M_trp_DASH_L_c" stoichiometry="1"/>
            </listOfProducts>
            <kineticLaw>
               <math xmlns="http://www.w3.org/1998/Math/MathML">
                  <ci> FLUX_VALUE </ci>
               </math>
               <listOfParameters>
                  <parameter constant="false" id="LOWER_BOUND" units="mmol_per_gDW_per_hr" value="-1000"/>
                  <parameter constant="false" id="UPPER_BOUND" units="mmol_per_gDW_per_hr" value="1000"/>
                  <parameter constant="false" id="FLUX_VALUE" units="mmol_per_gDW_per_hr" value="0"/>
                  <parameter constant="false" id="OBJECTIVE_COEFFICIENT" units="mmol_per_gDW_per_hr" value="0"/>
               </listOfParameters>
            </kineticLaw>
         </reaction>
         <reaction id="R_SHKK" name="SHKK" reversible="false">
            <listOfReactants>
               <speciesReference species="M_atp_c" stoichiometry="1"/>
               <speciesReference species="M_skm_c" stoichiometry="1"/>
            </listOfReactants>
            <listOfProducts>
               <speciesReference species="M_adp_c" stoichiometry="1"/>
               <speciesReference species="M_h_c" stoichiometry="1"/>
               <speciesReference species="M_skm5p_c" stoichiometry="1"/>
            </listOfProducts>
            <kineticLaw>
               <math xmlns="http://www.w3.org/1998/Math/MathML">
                  <ci> FLUX_VALUE </ci>
               </math>
               <listOfParameters>
                  <parameter constant="false" id="LOWER_BOUND" units="mmol_per_gDW_per_hr" value="-1000"/>
                  <parameter constant="false" id="UPPER_BOUND" units="mmol_per_gDW_per_hr" value="1000"/>
                  <parameter constant="false" id="FLUX_VALUE" units="mmol_per_gDW_per_hr" value="0"/>
                  <parameter constant="false" id="OBJECTIVE_COEFFICIENT" units="mmol_per_gDW_per_hr" value="0"/>
               </listOfParameters>
            </kineticLaw>
         </reaction>
         <reaction id="R_SHK3D" name="SHK3D" reversible="false">
            <listOfReactants>
               <speciesReference species="M_3dhsk_c" stoichiometry="1"/>
               <speciesReference species="M_h_c" stoichiometry="1"/>
               <speciesReference species="M_nadph_c" stoichiometry="1"/>
            </listOfReactants>
            <listOfProducts>
               <speciesReference species="M_nadp_c" stoichiometry="1"/>
               <speciesReference species="M_skm_c" stoichiometry="1"/>
            </listOfProducts>
            <kineticLaw>
               <math xmlns="http://www.w3.org/1998/Math/MathML">
                  <ci> FLUX_VALUE </ci>
               </math>
               <listOfParameters>
                  <parameter constant="false" id="LOWER_BOUND" units="mmol_per_gDW_per_hr" value="-1000"/>
                  <parameter constant="false" id="UPPER_BOUND" units="mmol_per_gDW_per_hr" value="1000"/>
                  <parameter constant="false" id="FLUX_VALUE" units="mmol_per_gDW_per_hr" value="0"/>
                  <parameter constant="false" id="OBJECTIVE_COEFFICIENT" units="mmol_per_gDW_per_hr" value="0"/>
               </listOfParameters>
            </kineticLaw>
         </reaction>
         <reaction id="R_PSCVTi" name="PSCVTi" reversible="false">
            <listOfReactants>
               <speciesReference species="M_pep_c" stoichiometry="1"/>
               <speciesReference species="M_skm5p_c" stoichiometry="1"/>
            </listOfReactants>
            <listOfProducts>
               <speciesReference species="M_3psme_c" stoichiometry="1"/>
               <speciesReference species="M_pi_c" stoichiometry="1"/>
            </listOfProducts>
            <kineticLaw>
               <math xmlns="http://www.w3.org/1998/Math/MathML">
                  <ci> FLUX_VALUE </ci>
               </math>
               <listOfParameters>
                  <parameter constant="false" id="LOWER_BOUND" units="mmol_per_gDW_per_hr" value="-1000"/>
                  <parameter constant="false" id="UPPER_BOUND" units="mmol_per_gDW_per_hr" value="1000"/>
                  <parameter constant="false" id="FLUX_VALUE" units="mmol_per_gDW_per_hr" value="0"/>
                  <parameter constant="false" id="OBJECTIVE_COEFFICIENT" units="mmol_per_gDW_per_hr" value="0"/>
               </listOfParameters>
            </kineticLaw>
         </reaction>
         <reaction id="R_PRAIi" name="PRAIi" reversible="false">
            <listOfReactants>
               <speciesReference species="M_pran_c" stoichiometry="1"/>
            </listOfReactants>
            <listOfProducts>
               <speciesReference species="M_2cpr5p_c" stoichiometry="1"/>
            </listOfProducts>
            <kineticLaw>
               <math xmlns="http://www.w3.org/1998/Math/MathML">
                  <ci> FLUX_VALUE </ci>
               </math>
               <listOfParameters>
                  <parameter constant="false" id="LOWER_BOUND" units="mmol_per_gDW_per_hr" value="-1000"/>
                  <parameter constant="false" id="UPPER_BOUND" units="mmol_per_gDW_per_hr" value="1000"/>
                  <parameter constant="false" id="FLUX_VALUE" units="mmol_per_gDW_per_hr" value="0"/>
                  <parameter constant="false" id="OBJECTIVE_COEFFICIENT" units="mmol_per_gDW_per_hr" value="0"/>
               </listOfParameters>
            </kineticLaw>
         </reaction>
         <reaction id="R_PPNDH" name="PPNDH" reversible="false">
            <listOfReactants>
               <speciesReference species="M_h_c" stoichiometry="1"/>
               <speciesReference species="M_pphn_c" stoichiometry="1"/>
            </listOfReactants>
            <listOfProducts>
               <speciesReference species="M_co2tot_c" stoichiometry="1"/>
               <speciesReference species="M_phpyr_c" stoichiometry="1"/>
            </listOfProducts>
            <kineticLaw>
               <math xmlns="http://www.w3.org/1998/Math/MathML">
                  <ci> FLUX_VALUE </ci>
               </math>
               <listOfParameters>
                  <parameter constant="false" id="LOWER_BOUND" units="mmol_per_gDW_per_hr" value="-1000"/>
                  <parameter constant="false" id="UPPER_BOUND" units="mmol_per_gDW_per_hr" value="1000"/>
                  <parameter constant="false" id="FLUX_VALUE" units="mmol_per_gDW_per_hr" value="0"/>
                  <parameter constant="false" id="OBJECTIVE_COEFFICIENT" units="mmol_per_gDW_per_hr" value="0"/>
               </listOfParameters>
            </kineticLaw>
         </reaction>
         <reaction id="R_PPND2" name="PPND2" reversible="false">
            <listOfReactants>
               <speciesReference species="M_h2o_c" stoichiometry="1"/>
               <speciesReference species="M_nadp_c" stoichiometry="1"/>
               <speciesReference species="M_pphn_c" stoichiometry="1"/>
            </listOfReactants>
            <listOfProducts>
               <speciesReference species="M_34hpp_c" stoichiometry="1"/>
               <speciesReference species="M_co2tot_c" stoichiometry="1"/>
               <speciesReference species="M_nadph_c" stoichiometry="1"/>
            </listOfProducts>
            <kineticLaw>
               <math xmlns="http://www.w3.org/1998/Math/MathML">
                  <ci> FLUX_VALUE </ci>
               </math>
               <listOfParameters>
                  <parameter constant="false" id="LOWER_BOUND" units="mmol_per_gDW_per_hr" value="-1000"/>
                  <parameter constant="false" id="UPPER_BOUND" units="mmol_per_gDW_per_hr" value="1000"/>
                  <parameter constant="false" id="FLUX_VALUE" units="mmol_per_gDW_per_hr" value="0"/>
                  <parameter constant="false" id="OBJECTIVE_COEFFICIENT" units="mmol_per_gDW_per_hr" value="0"/>
               </listOfParameters>
            </kineticLaw>
         </reaction>
         <reaction id="R_PHETA1" name="PHETA1" reversible="true">
            <listOfReactants>
               <speciesReference species="M_akg_c" stoichiometry="1"/>
               <speciesReference species="M_phe_DASH_L_c" stoichiometry="1"/>
            </listOfReactants>
            <listOfProducts>
               <speciesReference species="M_glu_DASH_L_c" stoichiometry="1"/>
               <speciesReference species="M_phpyr_c" stoichiometry="1"/>
            </listOfProducts>
            <kineticLaw>
               <math xmlns="http://www.w3.org/1998/Math/MathML">
                  <ci> FLUX_VALUE </ci>
               </math>
               <listOfParameters>
                  <parameter constant="false" id="LOWER_BOUND" units="mmol_per_gDW_per_hr" value="-0"/>
                  <parameter constant="false" id="UPPER_BOUND" units="mmol_per_gDW_per_hr" value="1000"/>
                  <parameter constant="false" id="FLUX_VALUE" units="mmol_per_gDW_per_hr" value="0"/>
                  <parameter constant="false" id="OBJECTIVE_COEFFICIENT" units="mmol_per_gDW_per_hr" value="0"/>
               </listOfParameters>
            </kineticLaw>
         </reaction>
         <reaction id="R_IGPS" name="IGPS" reversible="false">
            <listOfReactants>
               <speciesReference species="M_2cpr5p_c" stoichiometry="1"/>
               <speciesReference species="M_h_c" stoichiometry="1"/>
            </listOfReactants>
            <listOfProducts>
               <speciesReference species="M_3ig3p_c" stoichiometry="1"/>
               <speciesReference species="M_co2tot_c" stoichiometry="1"/>
            </listOfProducts>
            <kineticLaw>
               <math xmlns="http://www.w3.org/1998/Math/MathML">
                  <ci> FLUX_VALUE </ci>
               </math>
               <listOfParameters>
                  <parameter constant="false" id="LOWER_BOUND" units="mmol_per_gDW_per_hr" value="-1000"/>
                  <parameter constant="false" id="UPPER_BOUND" units="mmol_per_gDW_per_hr" value="1000"/>
                  <parameter constant="false" id="FLUX_VALUE" units="mmol_per_gDW_per_hr" value="0"/>
                  <parameter constant="false" id="OBJECTIVE_COEFFICIENT" units="mmol_per_gDW_per_hr" value="0"/>
               </listOfParameters>
            </kineticLaw>
         </reaction>
         <reaction id="R_DHQTi" name="DHQTi" reversible="false">
            <listOfReactants>
               <speciesReference species="M_3dhq_c" stoichiometry="1"/>
            </listOfReactants>
            <listOfProducts>
               <speciesReference species="M_3dhsk_c" stoichiometry="1"/>
               <speciesReference species="M_h2o_c" stoichiometry="1"/>
            </listOfProducts>
            <kineticLaw>
               <math xmlns="http://www.w3.org/1998/Math/MathML">
                  <ci> FLUX_VALUE </ci>
               </math>
               <listOfParameters>
                  <parameter constant="false" id="LOWER_BOUND" units="mmol_per_gDW_per_hr" value="-1000"/>
                  <parameter constant="false" id="UPPER_BOUND" units="mmol_per_gDW_per_hr" value="1000"/>
                  <parameter constant="false" id="FLUX_VALUE" units="mmol_per_gDW_per_hr" value="0"/>
                  <parameter constant="false" id="OBJECTIVE_COEFFICIENT" units="mmol_per_gDW_per_hr" value="0"/>
               </listOfParameters>
            </kineticLaw>
         </reaction>
         <reaction id="R_DHQS" name="DHQS" reversible="false">
            <listOfReactants>
               <speciesReference species="M_2dda7p_c" stoichiometry="1"/>
            </listOfReactants>
            <listOfProducts>
               <speciesReference species="M_3dhq_c" stoichiometry="1"/>
               <speciesReference species="M_pi_c" stoichiometry="1"/>
            </listOfProducts>
            <kineticLaw>
               <math xmlns="http://www.w3.org/1998/Math/MathML">
                  <ci> FLUX_VALUE </ci>
               </math>
               <listOfParameters>
                  <parameter constant="false" id="LOWER_BOUND" units="mmol_per_gDW_per_hr" value="-1000"/>
                  <parameter constant="false" id="UPPER_BOUND" units="mmol_per_gDW_per_hr" value="1000"/>
                  <parameter constant="false" id="FLUX_VALUE" units="mmol_per_gDW_per_hr" value="0"/>
                  <parameter constant="false" id="OBJECTIVE_COEFFICIENT" units="mmol_per_gDW_per_hr" value="0"/>
               </listOfParameters>
            </kineticLaw>
         </reaction>
         <reaction id="R_DDPA" name="DDPA" reversible="false">
            <listOfReactants>
               <speciesReference species="M_e4p_c" stoichiometry="1"/>
               <speciesReference species="M_h2o_c" stoichiometry="1"/>
               <speciesReference species="M_pep_c" stoichiometry="1"/>
            </listOfReactants>
            <listOfProducts>
               <speciesReference species="M_2dda7p_c" stoichiometry="1"/>
               <speciesReference species="M_pi_c" stoichiometry="1"/>
            </listOfProducts>
            <kineticLaw>
               <math xmlns="http://www.w3.org/1998/Math/MathML">
                  <ci> FLUX_VALUE </ci>
               </math>
               <listOfParameters>
                  <parameter constant="false" id="LOWER_BOUND" units="mmol_per_gDW_per_hr" value="-1000"/>
                  <parameter constant="false" id="UPPER_BOUND" units="mmol_per_gDW_per_hr" value="1000"/>
                  <parameter constant="false" id="FLUX_VALUE" units="mmol_per_gDW_per_hr" value="0"/>
                  <parameter constant="false" id="OBJECTIVE_COEFFICIENT" units="mmol_per_gDW_per_hr" value="0"/>
               </listOfParameters>
            </kineticLaw>
         </reaction>
         <reaction id="R_CHORS" name="CHORS" reversible="false">
            <listOfReactants>
               <speciesReference species="M_3psme_c" stoichiometry="1"/>
            </listOfReactants>
            <listOfProducts>
               <speciesReference species="M_chor_c" stoichiometry="1"/>
               <speciesReference species="M_pi_c" stoichiometry="1"/>
            </listOfProducts>
            <kineticLaw>
               <math xmlns="http://www.w3.org/1998/Math/MathML">
                  <ci> FLUX_VALUE </ci>
               </math>
               <listOfParameters>
                  <parameter constant="false" id="LOWER_BOUND" units="mmol_per_gDW_per_hr" value="-1000"/>
                  <parameter constant="false" id="UPPER_BOUND" units="mmol_per_gDW_per_hr" value="1000"/>
                  <parameter constant="false" id="FLUX_VALUE" units="mmol_per_gDW_per_hr" value="0"/>
                  <parameter constant="false" id="OBJECTIVE_COEFFICIENT" units="mmol_per_gDW_per_hr" value="0"/>
               </listOfParameters>
            </kineticLaw>
         </reaction>
         <reaction id="R_CHORM" name="CHORM" reversible="false">
            <listOfReactants>
               <speciesReference species="M_chor_c" stoichiometry="1"/>
            </listOfReactants>
            <listOfProducts>
               <speciesReference species="M_pphn_c" stoichiometry="1"/>
            </listOfProducts>
            <kineticLaw>
               <math xmlns="http://www.w3.org/1998/Math/MathML">
                  <ci> FLUX_VALUE </ci>
               </math>
               <listOfParameters>
                  <parameter constant="false" id="LOWER_BOUND" units="mmol_per_gDW_per_hr" value="-1000"/>
                  <parameter constant="false" id="UPPER_BOUND" units="mmol_per_gDW_per_hr" value="1000"/>
                  <parameter constant="false" id="FLUX_VALUE" units="mmol_per_gDW_per_hr" value="0"/>
                  <parameter constant="false" id="OBJECTIVE_COEFFICIENT" units="mmol_per_gDW_per_hr" value="0"/>
               </listOfParameters>
            </kineticLaw>
         </reaction>
         <reaction id="R_ANPRT" name="ANPRT" reversible="false">
            <listOfReactants>
               <speciesReference species="M_anth_c" stoichiometry="1"/>
               <speciesReference species="M_prpp_c" stoichiometry="1"/>
            </listOfReactants>
            <listOfProducts>
               <speciesReference species="M_ppi_c" stoichiometry="1"/>
               <speciesReference species="M_pran_c" stoichiometry="1"/>
            </listOfProducts>
            <kineticLaw>
               <math xmlns="http://www.w3.org/1998/Math/MathML">
                  <ci> FLUX_VALUE </ci>
               </math>
               <listOfParameters>
                  <parameter constant="false" id="LOWER_BOUND" units="mmol_per_gDW_per_hr" value="-1000"/>
                  <parameter constant="false" id="UPPER_BOUND" units="mmol_per_gDW_per_hr" value="1000"/>
                  <parameter constant="false" id="FLUX_VALUE" units="mmol_per_gDW_per_hr" value="0"/>
                  <parameter constant="false" id="OBJECTIVE_COEFFICIENT" units="mmol_per_gDW_per_hr" value="0"/>
               </listOfParameters>
            </kineticLaw>
         </reaction>
         <reaction id="R_ALDD2ym" name="ALDD2ym" reversible="false">
            <listOfReactants>
               <speciesReference species="M_acald_m" stoichiometry="1"/>
               <speciesReference species="M_h2o_m" stoichiometry="1"/>
               <speciesReference species="M_nadp_m" stoichiometry="1"/>
            </listOfReactants>
            <listOfProducts>
               <speciesReference species="M_ac_m" stoichiometry="1"/>
               <speciesReference species="M_h_m" stoichiometry="2"/>
               <speciesReference species="M_nadph_m" stoichiometry="1"/>
            </listOfProducts>
            <kineticLaw>
               <math xmlns="http://www.w3.org/1998/Math/MathML">
                  <ci> FLUX_VALUE </ci>
               </math>
               <listOfParameters>
                  <parameter constant="false" id="LOWER_BOUND" units="mmol_per_gDW_per_hr" value="-1000"/>
                  <parameter constant="false" id="UPPER_BOUND" units="mmol_per_gDW_per_hr" value="1000"/>
                  <parameter constant="false" id="FLUX_VALUE" units="mmol_per_gDW_per_hr" value="0"/>
                  <parameter constant="false" id="OBJECTIVE_COEFFICIENT" units="mmol_per_gDW_per_hr" value="0"/>
               </listOfParameters>
            </kineticLaw>
         </reaction>
         <reaction id="R_ALDD2y" name="ALDD2y" reversible="false">
            <listOfReactants>
               <speciesReference species="M_acald_c" stoichiometry="1"/>
               <speciesReference species="M_h2o_c" stoichiometry="1"/>
               <speciesReference species="M_nadp_c" stoichiometry="1"/>
            </listOfReactants>
            <listOfProducts>
               <speciesReference species="M_ac_c" stoichiometry="1"/>
               <speciesReference species="M_h_c" stoichiometry="2"/>
               <speciesReference species="M_nadph_c" stoichiometry="1"/>
            </listOfProducts>
            <kineticLaw>
               <math xmlns="http://www.w3.org/1998/Math/MathML">
                  <ci> FLUX_VALUE </ci>
               </math>
               <listOfParameters>
                  <parameter constant="false" id="LOWER_BOUND" units="mmol_per_gDW_per_hr" value="-1000"/>
                  <parameter constant="false" id="UPPER_BOUND" units="mmol_per_gDW_per_hr" value="1000"/>
                  <parameter constant="false" id="FLUX_VALUE" units="mmol_per_gDW_per_hr" value="0"/>
                  <parameter constant="false" id="OBJECTIVE_COEFFICIENT" units="mmol_per_gDW_per_hr" value="0"/>
               </listOfParameters>
            </kineticLaw>
         </reaction>
         <reaction id="R_ALDD2xm" name="ALDD2xm" reversible="false">
            <listOfReactants>
               <speciesReference species="M_acald_m" stoichiometry="1"/>
               <speciesReference species="M_h2o_m" stoichiometry="1"/>
               <speciesReference species="M_nad_m" stoichiometry="1"/>
            </listOfReactants>
            <listOfProducts>
               <speciesReference species="M_ac_m" stoichiometry="1"/>
               <speciesReference species="M_h_m" stoichiometry="2"/>
               <speciesReference species="M_nadh_m" stoichiometry="1"/>
            </listOfProducts>
            <kineticLaw>
               <math xmlns="http://www.w3.org/1998/Math/MathML">
                  <ci> FLUX_VALUE </ci>
               </math>
               <listOfParameters>
                  <parameter constant="false" id="LOWER_BOUND" units="mmol_per_gDW_per_hr" value="-1000"/>
                  <parameter constant="false" id="UPPER_BOUND" units="mmol_per_gDW_per_hr" value="1000"/>
                  <parameter constant="false" id="FLUX_VALUE" units="mmol_per_gDW_per_hr" value="0"/>
                  <parameter constant="false" id="OBJECTIVE_COEFFICIENT" units="mmol_per_gDW_per_hr" value="0"/>
               </listOfParameters>
            </kineticLaw>
         </reaction>
         <reaction id="R_VALTA" name="VALTA" reversible="true">
            <listOfReactants>
               <speciesReference species="M_akg_c" stoichiometry="1"/>
               <speciesReference species="M_val_DASH_L_c" stoichiometry="1"/>
            </listOfReactants>
            <listOfProducts>
               <speciesReference species="M_3mob_c" stoichiometry="1"/>
               <speciesReference species="M_glu_DASH_L_c" stoichiometry="1"/>
            </listOfProducts>
            <kineticLaw>
               <math xmlns="http://www.w3.org/1998/Math/MathML">
                  <ci> FLUX_VALUE </ci>
               </math>
               <listOfParameters>
                  <parameter constant="false" id="LOWER_BOUND" units="mmol_per_gDW_per_hr" value="-0"/>
                  <parameter constant="false" id="UPPER_BOUND" units="mmol_per_gDW_per_hr" value="1000"/>
                  <parameter constant="false" id="FLUX_VALUE" units="mmol_per_gDW_per_hr" value="0"/>
                  <parameter constant="false" id="OBJECTIVE_COEFFICIENT" units="mmol_per_gDW_per_hr" value="0"/>
               </listOfParameters>
            </kineticLaw>
         </reaction>
         <reaction id="R_OMCDC" name="OMCDC" reversible="false">
            <listOfReactants>
               <speciesReference species="M_3c4mop_c" stoichiometry="1"/>
               <speciesReference species="M_h2o_c" stoichiometry="1"/>
               <speciesReference species="M_h_c" stoichiometry="1"/>
            </listOfReactants>
            <listOfProducts>
               <speciesReference species="M_4mop_c" stoichiometry="1"/>
               <speciesReference species="M_co2tot_c" stoichiometry="1"/>
            </listOfProducts>
            <kineticLaw>
               <math xmlns="http://www.w3.org/1998/Math/MathML">
                  <ci> FLUX_VALUE </ci>
               </math>
               <listOfParameters>
                  <parameter constant="false" id="LOWER_BOUND" units="mmol_per_gDW_per_hr" value="-1000"/>
                  <parameter constant="false" id="UPPER_BOUND" units="mmol_per_gDW_per_hr" value="1000"/>
                  <parameter constant="false" id="FLUX_VALUE" units="mmol_per_gDW_per_hr" value="0"/>
                  <parameter constant="false" id="OBJECTIVE_COEFFICIENT" units="mmol_per_gDW_per_hr" value="0"/>
               </listOfParameters>
            </kineticLaw>
         </reaction>
         <reaction id="R_LEUTA" name="LEUTA" reversible="true">
            <listOfReactants>
               <speciesReference species="M_akg_c" stoichiometry="1"/>
               <speciesReference species="M_leu_DASH_L_c" stoichiometry="1"/>
            </listOfReactants>
            <listOfProducts>
               <speciesReference species="M_4mop_c" stoichiometry="1"/>
               <speciesReference species="M_glu_DASH_L_c" stoichiometry="1"/>
            </listOfProducts>
            <kineticLaw>
               <math xmlns="http://www.w3.org/1998/Math/MathML">
                  <ci> FLUX_VALUE </ci>
               </math>
               <listOfParameters>
                  <parameter constant="false" id="LOWER_BOUND" units="mmol_per_gDW_per_hr" value="-0"/>
                  <parameter constant="false" id="UPPER_BOUND" units="mmol_per_gDW_per_hr" value="1000"/>
                  <parameter constant="false" id="FLUX_VALUE" units="mmol_per_gDW_per_hr" value="0"/>
                  <parameter constant="false" id="OBJECTIVE_COEFFICIENT" units="mmol_per_gDW_per_hr" value="0"/>
               </listOfParameters>
            </kineticLaw>
         </reaction>
         <reaction id="R_KARA2im" name="KARA2im" reversible="false">
            <listOfReactants>
               <speciesReference species="M_2ahbut_m" stoichiometry="1"/>
               <speciesReference species="M_h_m" stoichiometry="1"/>
               <speciesReference species="M_nadph_m" stoichiometry="1"/>
            </listOfReactants>
            <listOfProducts>
               <speciesReference species="M_23dhmp_m" stoichiometry="1"/>
               <speciesReference species="M_nadp_m" stoichiometry="1"/>
            </listOfProducts>
            <kineticLaw>
               <math xmlns="http://www.w3.org/1998/Math/MathML">
                  <ci> FLUX_VALUE </ci>
               </math>
               <listOfParameters>
                  <parameter constant="false" id="LOWER_BOUND" units="mmol_per_gDW_per_hr" value="-1000"/>
                  <parameter constant="false" id="UPPER_BOUND" units="mmol_per_gDW_per_hr" value="1000"/>
                  <parameter constant="false" id="FLUX_VALUE" units="mmol_per_gDW_per_hr" value="0"/>
                  <parameter constant="false" id="OBJECTIVE_COEFFICIENT" units="mmol_per_gDW_per_hr" value="0"/>
               </listOfParameters>
            </kineticLaw>
         </reaction>
         <reaction id="R_KARA1im" name="KARA1im" reversible="false">
            <listOfReactants>
               <speciesReference species="M_alac_DASH_S_m" stoichiometry="1"/>
               <speciesReference species="M_h_m" stoichiometry="1"/>
               <speciesReference species="M_nadph_m" stoichiometry="1"/>
            </listOfReactants>
            <listOfProducts>
               <speciesReference species="M_23dhmb_m" stoichiometry="1"/>
               <speciesReference species="M_nadp_m" stoichiometry="1"/>
            </listOfProducts>
            <kineticLaw>
               <math xmlns="http://www.w3.org/1998/Math/MathML">
                  <ci> FLUX_VALUE </ci>
               </math>
               <listOfParameters>
                  <parameter constant="false" id="LOWER_BOUND" units="mmol_per_gDW_per_hr" value="-1000"/>
                  <parameter constant="false" id="UPPER_BOUND" units="mmol_per_gDW_per_hr" value="1000"/>
                  <parameter constant="false" id="FLUX_VALUE" units="mmol_per_gDW_per_hr" value="0"/>
                  <parameter constant="false" id="OBJECTIVE_COEFFICIENT" units="mmol_per_gDW_per_hr" value="0"/>
               </listOfParameters>
            </kineticLaw>
         </reaction>
         <reaction id="R_IPPS" name="IPPS" reversible="false">
            <listOfReactants>
               <speciesReference species="M_3mob_c" stoichiometry="1"/>
               <speciesReference species="M_accoa_c" stoichiometry="1"/>
               <speciesReference species="M_h2o_c" stoichiometry="1"/>
            </listOfReactants>
            <listOfProducts>
               <speciesReference species="M_3c3hmp_c" stoichiometry="1"/>
               <speciesReference species="M_coa_c" stoichiometry="1"/>
               <speciesReference species="M_h_c" stoichiometry="1"/>
            </listOfProducts>
            <kineticLaw>
               <math xmlns="http://www.w3.org/1998/Math/MathML">
                  <ci> FLUX_VALUE </ci>
               </math>
               <listOfParameters>
                  <parameter constant="false" id="LOWER_BOUND" units="mmol_per_gDW_per_hr" value="-1000"/>
                  <parameter constant="false" id="UPPER_BOUND" units="mmol_per_gDW_per_hr" value="1000"/>
                  <parameter constant="false" id="FLUX_VALUE" units="mmol_per_gDW_per_hr" value="0"/>
                  <parameter constant="false" id="OBJECTIVE_COEFFICIENT" units="mmol_per_gDW_per_hr" value="0"/>
               </listOfParameters>
            </kineticLaw>
         </reaction>
         <reaction id="R_IPPMIb" name="IPPMIb" reversible="true">
            <listOfReactants>
               <speciesReference species="M_2ippm_c" stoichiometry="1"/>
               <speciesReference species="M_h2o_c" stoichiometry="1"/>
            </listOfReactants>
            <listOfProducts>
               <speciesReference species="M_3c3hmp_c" stoichiometry="1"/>
            </listOfProducts>
            <kineticLaw>
               <math xmlns="http://www.w3.org/1998/Math/MathML">
                  <ci> FLUX_VALUE </ci>
               </math>
               <listOfParameters>
                  <parameter constant="false" id="LOWER_BOUND" units="mmol_per_gDW_per_hr" value="-0"/>
                  <parameter constant="false" id="UPPER_BOUND" units="mmol_per_gDW_per_hr" value="1000"/>
                  <parameter constant="false" id="FLUX_VALUE" units="mmol_per_gDW_per_hr" value="0"/>
                  <parameter constant="false" id="OBJECTIVE_COEFFICIENT" units="mmol_per_gDW_per_hr" value="0"/>
               </listOfParameters>
            </kineticLaw>
         </reaction>
         <reaction id="R_IPPMIa" name="IPPMIa" reversible="true">
            <listOfReactants>
               <speciesReference species="M_3c2hmp_c" stoichiometry="1"/>
            </listOfReactants>
            <listOfProducts>
               <speciesReference species="M_2ippm_c" stoichiometry="1"/>
               <speciesReference species="M_h2o_c" stoichiometry="1"/>
            </listOfProducts>
            <kineticLaw>
               <math xmlns="http://www.w3.org/1998/Math/MathML">
                  <ci> FLUX_VALUE </ci>
               </math>
               <listOfParameters>
                  <parameter constant="false" id="LOWER_BOUND" units="mmol_per_gDW_per_hr" value="-0"/>
                  <parameter constant="false" id="UPPER_BOUND" units="mmol_per_gDW_per_hr" value="1000"/>
                  <parameter constant="false" id="FLUX_VALUE" units="mmol_per_gDW_per_hr" value="0"/>
                  <parameter constant="false" id="OBJECTIVE_COEFFICIENT" units="mmol_per_gDW_per_hr" value="0"/>
               </listOfParameters>
            </kineticLaw>
         </reaction>
         <reaction id="R_IPMD" name="IPMD" reversible="false">
            <listOfReactants>
               <speciesReference species="M_3c2hmp_c" stoichiometry="1"/>
               <speciesReference species="M_nad_c" stoichiometry="1"/>
            </listOfReactants>
            <listOfProducts>
               <speciesReference species="M_3c4mop_c" stoichiometry="1"/>
               <speciesReference species="M_h_c" stoichiometry="1"/>
               <speciesReference species="M_nadh_c" stoichiometry="1"/>
            </listOfProducts>
            <kineticLaw>
               <math xmlns="http://www.w3.org/1998/Math/MathML">
                  <ci> FLUX_VALUE </ci>
               </math>
               <listOfParameters>
                  <parameter constant="false" id="LOWER_BOUND" units="mmol_per_gDW_per_hr" value="-1000"/>
                  <parameter constant="false" id="UPPER_BOUND" units="mmol_per_gDW_per_hr" value="1000"/>
                  <parameter constant="false" id="FLUX_VALUE" units="mmol_per_gDW_per_hr" value="0"/>
                  <parameter constant="false" id="OBJECTIVE_COEFFICIENT" units="mmol_per_gDW_per_hr" value="0"/>
               </listOfParameters>
            </kineticLaw>
         </reaction>
         <reaction id="R_ILETA" name="ILETA" reversible="true">
            <listOfReactants>
               <speciesReference species="M_akg_c" stoichiometry="1"/>
               <speciesReference species="M_ile_DASH_L_c" stoichiometry="1"/>
            </listOfReactants>
            <listOfProducts>
               <speciesReference species="M_3mop_c" stoichiometry="1"/>
               <speciesReference species="M_glu_DASH_L_c" stoichiometry="1"/>
            </listOfProducts>
            <kineticLaw>
               <math xmlns="http://www.w3.org/1998/Math/MathML">
                  <ci> FLUX_VALUE </ci>
               </math>
               <listOfParameters>
                  <parameter constant="false" id="LOWER_BOUND" units="mmol_per_gDW_per_hr" value="-0"/>
                  <parameter constant="false" id="UPPER_BOUND" units="mmol_per_gDW_per_hr" value="1000"/>
                  <parameter constant="false" id="FLUX_VALUE" units="mmol_per_gDW_per_hr" value="0"/>
                  <parameter constant="false" id="OBJECTIVE_COEFFICIENT" units="mmol_per_gDW_per_hr" value="0"/>
               </listOfParameters>
            </kineticLaw>
         </reaction>
         <reaction id="R_DHAD2m" name="DHAD2m" reversible="false">
            <listOfReactants>
               <speciesReference species="M_23dhmp_m" stoichiometry="1"/>
            </listOfReactants>
            <listOfProducts>
               <speciesReference species="M_3mop_m" stoichiometry="1"/>
               <speciesReference species="M_h2o_m" stoichiometry="1"/>
            </listOfProducts>
            <kineticLaw>
               <math xmlns="http://www.w3.org/1998/Math/MathML">
                  <ci> FLUX_VALUE </ci>
               </math>
               <listOfParameters>
                  <parameter constant="false" id="LOWER_BOUND" units="mmol_per_gDW_per_hr" value="-1000"/>
                  <parameter constant="false" id="UPPER_BOUND" units="mmol_per_gDW_per_hr" value="1000"/>
                  <parameter constant="false" id="FLUX_VALUE" units="mmol_per_gDW_per_hr" value="0"/>
                  <parameter constant="false" id="OBJECTIVE_COEFFICIENT" units="mmol_per_gDW_per_hr" value="0"/>
               </listOfParameters>
            </kineticLaw>
         </reaction>
         <reaction id="R_DHAD1m" name="DHAD1m" reversible="false">
            <listOfReactants>
               <speciesReference species="M_23dhmb_m" stoichiometry="1"/>
            </listOfReactants>
            <listOfProducts>
               <speciesReference species="M_3mob_m" stoichiometry="1"/>
               <speciesReference species="M_h2o_m" stoichiometry="1"/>
            </listOfProducts>
            <kineticLaw>
               <math xmlns="http://www.w3.org/1998/Math/MathML">
                  <ci> FLUX_VALUE </ci>
               </math>
               <listOfParameters>
                  <parameter constant="false" id="LOWER_BOUND" units="mmol_per_gDW_per_hr" value="-1000"/>
                  <parameter constant="false" id="UPPER_BOUND" units="mmol_per_gDW_per_hr" value="1000"/>
                  <parameter constant="false" id="FLUX_VALUE" units="mmol_per_gDW_per_hr" value="0"/>
                  <parameter constant="false" id="OBJECTIVE_COEFFICIENT" units="mmol_per_gDW_per_hr" value="0"/>
               </listOfParameters>
            </kineticLaw>
         </reaction>
         <reaction id="R_ACLSm" name="ACLSm" reversible="false">
            <listOfReactants>
               <speciesReference species="M_h2o_m" stoichiometry="1"/>
               <speciesReference species="M_h_m" stoichiometry="1"/>
               <speciesReference species="M_pyr_m" stoichiometry="2"/>
            </listOfReactants>
            <listOfProducts>
               <speciesReference species="M_alac_DASH_S_m" stoichiometry="1"/>
               <speciesReference species="M_co2tot_m" stoichiometry="1"/>
            </listOfProducts>
            <kineticLaw>
               <math xmlns="http://www.w3.org/1998/Math/MathML">
                  <ci> FLUX_VALUE </ci>
               </math>
               <listOfParameters>
                  <parameter constant="false" id="LOWER_BOUND" units="mmol_per_gDW_per_hr" value="-1000"/>
                  <parameter constant="false" id="UPPER_BOUND" units="mmol_per_gDW_per_hr" value="1000"/>
                  <parameter constant="false" id="FLUX_VALUE" units="mmol_per_gDW_per_hr" value="0"/>
                  <parameter constant="false" id="OBJECTIVE_COEFFICIENT" units="mmol_per_gDW_per_hr" value="0"/>
               </listOfParameters>
            </kineticLaw>
         </reaction>
         <reaction id="R_ACHBSm" name="ACHBSm" reversible="false">
            <listOfReactants>
               <speciesReference species="M_2obut_m" stoichiometry="1"/>
               <speciesReference species="M_h2o_m" stoichiometry="1"/>
               <speciesReference species="M_h_m" stoichiometry="1"/>
               <speciesReference species="M_pyr_m" stoichiometry="1"/>
            </listOfReactants>
            <listOfProducts>
               <speciesReference species="M_2ahbut_m" stoichiometry="1"/>
               <speciesReference species="M_co2tot_m" stoichiometry="1"/>
            </listOfProducts>
            <kineticLaw>
               <math xmlns="http://www.w3.org/1998/Math/MathML">
                  <ci> FLUX_VALUE </ci>
               </math>
               <listOfParameters>
                  <parameter constant="false" id="LOWER_BOUND" units="mmol_per_gDW_per_hr" value="-1000"/>
                  <parameter constant="false" id="UPPER_BOUND" units="mmol_per_gDW_per_hr" value="1000"/>
                  <parameter constant="false" id="FLUX_VALUE" units="mmol_per_gDW_per_hr" value="0"/>
                  <parameter constant="false" id="OBJECTIVE_COEFFICIENT" units="mmol_per_gDW_per_hr" value="0"/>
               </listOfParameters>
            </kineticLaw>
         </reaction>
         <reaction id="R_GLUSxm" name="GLUSxm" reversible="false">
            <listOfReactants>
               <speciesReference species="M_akg_m" stoichiometry="1"/>
               <speciesReference species="M_gln_DASH_L_m" stoichiometry="1"/>
               <speciesReference species="M_h_m" stoichiometry="1"/>
               <speciesReference species="M_nadh_m" stoichiometry="1"/>
            </listOfReactants>
            <listOfProducts>
               <speciesReference species="M_glu_DASH_L_m" stoichiometry="2"/>
               <speciesReference species="M_nad_m" stoichiometry="1"/>
            </listOfProducts>
            <kineticLaw>
               <math xmlns="http://www.w3.org/1998/Math/MathML">
                  <ci> FLUX_VALUE </ci>
               </math>
               <listOfParameters>
                  <parameter constant="false" id="LOWER_BOUND" units="mmol_per_gDW_per_hr" value="-1000"/>
                  <parameter constant="false" id="UPPER_BOUND" units="mmol_per_gDW_per_hr" value="1000"/>
                  <parameter constant="false" id="FLUX_VALUE" units="mmol_per_gDW_per_hr" value="0"/>
                  <parameter constant="false" id="OBJECTIVE_COEFFICIENT" units="mmol_per_gDW_per_hr" value="0"/>
               </listOfParameters>
            </kineticLaw>
         </reaction>
         <reaction id="R_AGTm" name="AGTm" reversible="true">
            <listOfReactants>
               <speciesReference species="M_ala_DASH_L_m" stoichiometry="1"/>
               <speciesReference species="M_glx_m" stoichiometry="1"/>
            </listOfReactants>
            <listOfProducts>
               <speciesReference species="M_gly_m" stoichiometry="1"/>
               <speciesReference species="M_pyr_m" stoichiometry="1"/>
            </listOfProducts>
            <kineticLaw>
               <math xmlns="http://www.w3.org/1998/Math/MathML">
                  <ci> FLUX_VALUE </ci>
               </math>
               <listOfParameters>
                  <parameter constant="false" id="LOWER_BOUND" units="mmol_per_gDW_per_hr" value="-0"/>
                  <parameter constant="false" id="UPPER_BOUND" units="mmol_per_gDW_per_hr" value="1000"/>
                  <parameter constant="false" id="FLUX_VALUE" units="mmol_per_gDW_per_hr" value="0"/>
                  <parameter constant="false" id="OBJECTIVE_COEFFICIENT" units="mmol_per_gDW_per_hr" value="0"/>
               </listOfParameters>
            </kineticLaw>
         </reaction>
         <reaction id="R_HCITS" name="HCITS" reversible="true">
            <listOfReactants>
               <speciesReference species="M_accoa_c" stoichiometry="1"/>
               <speciesReference species="M_akg_c" stoichiometry="1"/>
               <speciesReference species="M_h2o_c" stoichiometry="1"/>
            </listOfReactants>
            <listOfProducts>
               <speciesReference species="M_coa_c" stoichiometry="1"/>
               <speciesReference species="M_hcit_c" stoichiometry="1"/>
               <speciesReference species="M_h_c" stoichiometry="1"/>
            </listOfProducts>
            <kineticLaw>
               <math xmlns="http://www.w3.org/1998/Math/MathML">
                  <ci> FLUX_VALUE </ci>
               </math>
               <listOfParameters>
                  <parameter constant="false" id="LOWER_BOUND" units="mmol_per_gDW_per_hr" value="-0"/>
                  <parameter constant="false" id="UPPER_BOUND" units="mmol_per_gDW_per_hr" value="1000"/>
                  <parameter constant="false" id="FLUX_VALUE" units="mmol_per_gDW_per_hr" value="0"/>
                  <parameter constant="false" id="OBJECTIVE_COEFFICIENT" units="mmol_per_gDW_per_hr" value="0"/>
               </listOfParameters>
            </kineticLaw>
         </reaction>
         <reaction id="R_MALS" name="MALS" reversible="true">
            <listOfReactants>
               <speciesReference species="M_accoa_c" stoichiometry="1"/>
               <speciesReference species="M_glx_c" stoichiometry="1"/>
               <speciesReference species="M_h2o_c" stoichiometry="1"/>
            </listOfReactants>
            <listOfProducts>
               <speciesReference species="M_coa_c" stoichiometry="1"/>
               <speciesReference species="M_h_c" stoichiometry="1"/>
               <speciesReference species="M_mal_DASH_L_c" stoichiometry="1"/>
            </listOfProducts>
            <kineticLaw>
               <math xmlns="http://www.w3.org/1998/Math/MathML">
                  <ci> FLUX_VALUE </ci>
               </math>
               <listOfParameters>
                  <parameter constant="false" id="LOWER_BOUND" units="mmol_per_gDW_per_hr" value="-0"/>
                  <parameter constant="false" id="UPPER_BOUND" units="mmol_per_gDW_per_hr" value="1000"/>
                  <parameter constant="false" id="FLUX_VALUE" units="mmol_per_gDW_per_hr" value="0"/>
                  <parameter constant="false" id="OBJECTIVE_COEFFICIENT" units="mmol_per_gDW_per_hr" value="0"/>
               </listOfParameters>
            </kineticLaw>
         </reaction>
         <reaction id="R_GLUDym" name="GLUDym" reversible="true">
            <listOfReactants>
               <speciesReference species="M_glu_DASH_L_m" stoichiometry="1"/>
               <speciesReference species="M_h2o_m" stoichiometry="1"/>
               <speciesReference species="M_nadp_m" stoichiometry="1"/>
            </listOfReactants>
            <listOfProducts>
               <speciesReference species="M_akg_m" stoichiometry="1"/>
               <speciesReference species="M_h_m" stoichiometry="1"/>
               <speciesReference species="M_nadph_m" stoichiometry="1"/>
               <speciesReference species="M_nh4_m" stoichiometry="1"/>
            </listOfProducts>
            <kineticLaw>
               <math xmlns="http://www.w3.org/1998/Math/MathML">
                  <ci> FLUX_VALUE </ci>
               </math>
               <listOfParameters>
                  <parameter constant="false" id="LOWER_BOUND" units="mmol_per_gDW_per_hr" value="-0"/>
                  <parameter constant="false" id="UPPER_BOUND" units="mmol_per_gDW_per_hr" value="1000"/>
                  <parameter constant="false" id="FLUX_VALUE" units="mmol_per_gDW_per_hr" value="0"/>
                  <parameter constant="false" id="OBJECTIVE_COEFFICIENT" units="mmol_per_gDW_per_hr" value="0"/>
               </listOfParameters>
            </kineticLaw>
         </reaction>
         <reaction id="R_CSc" name="CSc" reversible="false">
            <listOfReactants>
               <speciesReference species="M_accoa_c" stoichiometry="1"/>
               <speciesReference species="M_h2o_c" stoichiometry="1"/>
               <speciesReference species="M_oaa_c" stoichiometry="1"/>
            </listOfReactants>
            <listOfProducts>
               <speciesReference species="M_cit_c" stoichiometry="1"/>
               <speciesReference species="M_coa_c" stoichiometry="1"/>
               <speciesReference species="M_h_c" stoichiometry="1"/>
            </listOfProducts>
            <kineticLaw>
               <math xmlns="http://www.w3.org/1998/Math/MathML">
                  <ci> FLUX_VALUE </ci>
               </math>
               <listOfParameters>
                  <parameter constant="false" id="LOWER_BOUND" units="mmol_per_gDW_per_hr" value="-1000"/>
                  <parameter constant="false" id="UPPER_BOUND" units="mmol_per_gDW_per_hr" value="1000"/>
                  <parameter constant="false" id="FLUX_VALUE" units="mmol_per_gDW_per_hr" value="0"/>
                  <parameter constant="false" id="OBJECTIVE_COEFFICIENT" units="mmol_per_gDW_per_hr" value="0"/>
               </listOfParameters>
            </kineticLaw>
         </reaction>
         <reaction id="R_SUCCt2r" name="SUCCt2r" reversible="true">
            <listOfReactants>
               <speciesReference species="M_h_e" stoichiometry="1"/>
               <speciesReference species="M_succ_e" stoichiometry="1"/>
            </listOfReactants>
            <listOfProducts>
               <speciesReference species="M_h_c" stoichiometry="1"/>
               <speciesReference species="M_succ_c" stoichiometry="1"/>
            </listOfProducts>
            <kineticLaw>
               <math xmlns="http://www.w3.org/1998/Math/MathML">
                  <ci> FLUX_VALUE </ci>
               </math>
               <listOfParameters>
                  <parameter constant="false" id="LOWER_BOUND" units="mmol_per_gDW_per_hr" value="-0"/>
                  <parameter constant="false" id="UPPER_BOUND" units="mmol_per_gDW_per_hr" value="1000"/>
                  <parameter constant="false" id="FLUX_VALUE" units="mmol_per_gDW_per_hr" value="0"/>
                  <parameter constant="false" id="OBJECTIVE_COEFFICIENT" units="mmol_per_gDW_per_hr" value="0"/>
               </listOfParameters>
            </kineticLaw>
         </reaction>
         <reaction id="R_SO4ti" name="SO4ti" reversible="false">
            <listOfReactants>
               <speciesReference species="M_so4_e" stoichiometry="1"/>
            </listOfReactants>
            <listOfProducts>
               <speciesReference species="M_so4_c" stoichiometry="1"/>
            </listOfProducts>
            <kineticLaw>
               <math xmlns="http://www.w3.org/1998/Math/MathML">
                  <ci> FLUX_VALUE </ci>
               </math>
               <listOfParameters>
                  <parameter constant="false" id="LOWER_BOUND" units="mmol_per_gDW_per_hr" value="-1000"/>
                  <parameter constant="false" id="UPPER_BOUND" units="mmol_per_gDW_per_hr" value="1000"/>
                  <parameter constant="false" id="FLUX_VALUE" units="mmol_per_gDW_per_hr" value="0"/>
                  <parameter constant="false" id="OBJECTIVE_COEFFICIENT" units="mmol_per_gDW_per_hr" value="0"/>
               </listOfParameters>
            </kineticLaw>
         </reaction>
         <reaction id="R_PYRt2" name="PYRt2" reversible="true">
            <listOfReactants>
               <speciesReference species="M_pyr_e" stoichiometry="1"/>
            </listOfReactants>
            <listOfProducts>
               <speciesReference species="M_pyr_c" stoichiometry="1"/>
            </listOfProducts>
            <kineticLaw>
               <math xmlns="http://www.w3.org/1998/Math/MathML">
                  <ci> FLUX_VALUE </ci>
               </math>
               <listOfParameters>
                  <parameter constant="false" id="LOWER_BOUND" units="mmol_per_gDW_per_hr" value="-0"/>
                  <parameter constant="false" id="UPPER_BOUND" units="mmol_per_gDW_per_hr" value="1000"/>
                  <parameter constant="false" id="FLUX_VALUE" units="mmol_per_gDW_per_hr" value="0"/>
                  <parameter constant="false" id="OBJECTIVE_COEFFICIENT" units="mmol_per_gDW_per_hr" value="0"/>
               </listOfParameters>
            </kineticLaw>
         </reaction>
         <reaction id="R_PIt2r" name="PIt2r" reversible="true">
            <listOfReactants>
               <speciesReference species="M_h_e" stoichiometry="1"/>
               <speciesReference species="M_pi_e" stoichiometry="1"/>
            </listOfReactants>
            <listOfProducts>
               <speciesReference species="M_h_c" stoichiometry="1"/>
               <speciesReference species="M_pi_c" stoichiometry="1"/>
            </listOfProducts>
            <kineticLaw>
               <math xmlns="http://www.w3.org/1998/Math/MathML">
                  <ci> FLUX_VALUE </ci>
               </math>
               <listOfParameters>
                  <parameter constant="false" id="LOWER_BOUND" units="mmol_per_gDW_per_hr" value="-0"/>
                  <parameter constant="false" id="UPPER_BOUND" units="mmol_per_gDW_per_hr" value="1000"/>
                  <parameter constant="false" id="FLUX_VALUE" units="mmol_per_gDW_per_hr" value="0"/>
                  <parameter constant="false" id="OBJECTIVE_COEFFICIENT" units="mmol_per_gDW_per_hr" value="0"/>
               </listOfParameters>
            </kineticLaw>
         </reaction>
         <reaction id="R_O2t" name="O2t" reversible="true">
            <listOfReactants>
               <speciesReference species="M_o2_e" stoichiometry="1"/>
            </listOfReactants>
            <listOfProducts>
               <speciesReference species="M_o2_c" stoichiometry="1"/>
            </listOfProducts>
            <kineticLaw>
               <math xmlns="http://www.w3.org/1998/Math/MathML">
                  <ci> FLUX_VALUE </ci>
               </math>
               <listOfParameters>
                  <parameter constant="false" id="LOWER_BOUND" units="mmol_per_gDW_per_hr" value="-0"/>
                  <parameter constant="false" id="UPPER_BOUND" units="mmol_per_gDW_per_hr" value="1000"/>
                  <parameter constant="false" id="FLUX_VALUE" units="mmol_per_gDW_per_hr" value="0"/>
                  <parameter constant="false" id="OBJECTIVE_COEFFICIENT" units="mmol_per_gDW_per_hr" value="0"/>
               </listOfParameters>
            </kineticLaw>
         </reaction>
         <reaction id="R_NH4t" name="NH4t" reversible="true">
            <listOfReactants>
               <speciesReference species="M_nh4_e" stoichiometry="1"/>
            </listOfReactants>
            <listOfProducts>
               <speciesReference species="M_nh4_c" stoichiometry="1"/>
            </listOfProducts>
            <kineticLaw>
               <math xmlns="http://www.w3.org/1998/Math/MathML">
                  <ci> FLUX_VALUE </ci>
               </math>
               <listOfParameters>
                  <parameter constant="false" id="LOWER_BOUND" units="mmol_per_gDW_per_hr" value="-0"/>
                  <parameter constant="false" id="UPPER_BOUND" units="mmol_per_gDW_per_hr" value="1000"/>
                  <parameter constant="false" id="FLUX_VALUE" units="mmol_per_gDW_per_hr" value="0"/>
                  <parameter constant="false" id="OBJECTIVE_COEFFICIENT" units="mmol_per_gDW_per_hr" value="0"/>
               </listOfParameters>
            </kineticLaw>
         </reaction>
         <reaction id="R_H2Ot" name="H2Ot" reversible="true">
            <listOfReactants>
               <speciesReference species="M_h2o_e" stoichiometry="1"/>
            </listOfReactants>
            <listOfProducts>
               <speciesReference species="M_h2o_c" stoichiometry="1"/>
            </listOfProducts>
            <kineticLaw>
               <math xmlns="http://www.w3.org/1998/Math/MathML">
                  <ci> FLUX_VALUE </ci>
               </math>
               <listOfParameters>
                  <parameter constant="false" id="LOWER_BOUND" units="mmol_per_gDW_per_hr" value="-0"/>
                  <parameter constant="false" id="UPPER_BOUND" units="mmol_per_gDW_per_hr" value="1000"/>
                  <parameter constant="false" id="FLUX_VALUE" units="mmol_per_gDW_per_hr" value="0"/>
                  <parameter constant="false" id="OBJECTIVE_COEFFICIENT" units="mmol_per_gDW_per_hr" value="0"/>
               </listOfParameters>
            </kineticLaw>
         </reaction>
         <reaction id="R_GLYCt" name="GLYCt" reversible="true">
            <listOfReactants>
               <speciesReference species="M_glyc_c" stoichiometry="1"/>
            </listOfReactants>
            <listOfProducts>
               <speciesReference species="M_glyc_e" stoichiometry="1"/>
            </listOfProducts>
            <kineticLaw>
               <math xmlns="http://www.w3.org/1998/Math/MathML">
                  <ci> FLUX_VALUE </ci>
               </math>
               <listOfParameters>
                  <parameter constant="false" id="LOWER_BOUND" units="mmol_per_gDW_per_hr" value="-0"/>
                  <parameter constant="false" id="UPPER_BOUND" units="mmol_per_gDW_per_hr" value="1000"/>
                  <parameter constant="false" id="FLUX_VALUE" units="mmol_per_gDW_per_hr" value="0"/>
                  <parameter constant="false" id="OBJECTIVE_COEFFICIENT" units="mmol_per_gDW_per_hr" value="0"/>
               </listOfParameters>
            </kineticLaw>
         </reaction>
         <reaction id="R_GLCt1" name="GLCt1" reversible="false">
            <listOfReactants>
               <speciesReference species="M_glc_DASH_D_e" stoichiometry="1"/>
            </listOfReactants>
            <listOfProducts>
               <speciesReference species="M_glc_DASH_D_c" stoichiometry="1"/>
            </listOfProducts>
            <kineticLaw>
               <math xmlns="http://www.w3.org/1998/Math/MathML">
                  <ci> FLUX_VALUE </ci>
               </math>
               <listOfParameters>
                  <parameter constant="false" id="LOWER_BOUND" units="mmol_per_gDW_per_hr" value="-1000"/>
                  <parameter constant="false" id="UPPER_BOUND" units="mmol_per_gDW_per_hr" value="1000"/>
                  <parameter constant="false" id="FLUX_VALUE" units="mmol_per_gDW_per_hr" value="0"/>
                  <parameter constant="false" id="OBJECTIVE_COEFFICIENT" units="mmol_per_gDW_per_hr" value="0"/>
               </listOfParameters>
            </kineticLaw>
         </reaction>
         <reaction id="R_ETOHt" name="ETOHt" reversible="true">
            <listOfReactants>
               <speciesReference species="M_etoh_e" stoichiometry="1"/>
            </listOfReactants>
            <listOfProducts>
               <speciesReference species="M_etoh_c" stoichiometry="1"/>
            </listOfProducts>
            <kineticLaw>
               <math xmlns="http://www.w3.org/1998/Math/MathML">
                  <ci> FLUX_VALUE </ci>
               </math>
               <listOfParameters>
                  <parameter constant="false" id="LOWER_BOUND" units="mmol_per_gDW_per_hr" value="-0"/>
                  <parameter constant="false" id="UPPER_BOUND" units="mmol_per_gDW_per_hr" value="1000"/>
                  <parameter constant="false" id="FLUX_VALUE" units="mmol_per_gDW_per_hr" value="0"/>
                  <parameter constant="false" id="OBJECTIVE_COEFFICIENT" units="mmol_per_gDW_per_hr" value="0"/>
               </listOfParameters>
            </kineticLaw>
         </reaction>
         <reaction id="R_CO2t" name="CO2t" reversible="true">
            <listOfReactants>
               <speciesReference species="M_co2tot_e" stoichiometry="1"/>
            </listOfReactants>
            <listOfProducts>
               <speciesReference species="M_co2tot_c" stoichiometry="1"/>
            </listOfProducts>
            <kineticLaw>
               <math xmlns="http://www.w3.org/1998/Math/MathML">
                  <ci> FLUX_VALUE </ci>
               </math>
               <listOfParameters>
                  <parameter constant="false" id="LOWER_BOUND" units="mmol_per_gDW_per_hr" value="-0"/>
                  <parameter constant="false" id="UPPER_BOUND" units="mmol_per_gDW_per_hr" value="1000"/>
                  <parameter constant="false" id="FLUX_VALUE" units="mmol_per_gDW_per_hr" value="0"/>
                  <parameter constant="false" id="OBJECTIVE_COEFFICIENT" units="mmol_per_gDW_per_hr" value="0"/>
               </listOfParameters>
            </kineticLaw>
         </reaction>
         <reaction id="R_ATPS" name="ATPS" reversible="false">
            <listOfReactants>
               <speciesReference species="M_atp_c" stoichiometry="1"/>
               <speciesReference species="M_h2o_c" stoichiometry="1"/>
            </listOfReactants>
            <listOfProducts>
               <speciesReference species="M_adp_c" stoichiometry="1"/>
               <speciesReference species="M_h_e" stoichiometry="1"/>
               <speciesReference species="M_pi_c" stoichiometry="1"/>
            </listOfProducts>
            <kineticLaw>
               <math xmlns="http://www.w3.org/1998/Math/MathML">
                  <ci> FLUX_VALUE </ci>
               </math>
               <listOfParameters>
                  <parameter constant="false" id="LOWER_BOUND" units="mmol_per_gDW_per_hr" value="-1000"/>
                  <parameter constant="false" id="UPPER_BOUND" units="mmol_per_gDW_per_hr" value="1000"/>
                  <parameter constant="false" id="FLUX_VALUE" units="mmol_per_gDW_per_hr" value="0"/>
                  <parameter constant="false" id="OBJECTIVE_COEFFICIENT" units="mmol_per_gDW_per_hr" value="0"/>
               </listOfParameters>
            </kineticLaw>
         </reaction>
         <reaction id="R_ACt2r" name="ACt2r" reversible="true">
            <listOfReactants>
               <speciesReference species="M_ac_e" stoichiometry="1"/>
            </listOfReactants>
            <listOfProducts>
               <speciesReference species="M_ac_c" stoichiometry="1"/>
            </listOfProducts>
            <kineticLaw>
               <math xmlns="http://www.w3.org/1998/Math/MathML">
                  <ci> FLUX_VALUE </ci>
               </math>
               <listOfParameters>
                  <parameter constant="false" id="LOWER_BOUND" units="mmol_per_gDW_per_hr" value="-0"/>
                  <parameter constant="false" id="UPPER_BOUND" units="mmol_per_gDW_per_hr" value="1000"/>
                  <parameter constant="false" id="FLUX_VALUE" units="mmol_per_gDW_per_hr" value="0"/>
                  <parameter constant="false" id="OBJECTIVE_COEFFICIENT" units="mmol_per_gDW_per_hr" value="0"/>
               </listOfParameters>
            </kineticLaw>
         </reaction>
         <reaction id="R_THRt2m" name="THRt2m" reversible="true">
            <listOfReactants>
               <speciesReference species="M_thr_DASH_L_c" stoichiometry="1"/>
            </listOfReactants>
            <listOfProducts>
               <speciesReference species="M_thr_DASH_L_m" stoichiometry="1"/>
            </listOfProducts>
            <kineticLaw>
               <math xmlns="http://www.w3.org/1998/Math/MathML">
                  <ci> FLUX_VALUE </ci>
               </math>
               <listOfParameters>
                  <parameter constant="false" id="LOWER_BOUND" units="mmol_per_gDW_per_hr" value="-0"/>
                  <parameter constant="false" id="UPPER_BOUND" units="mmol_per_gDW_per_hr" value="1000"/>
                  <parameter constant="false" id="FLUX_VALUE" units="mmol_per_gDW_per_hr" value="0"/>
                  <parameter constant="false" id="OBJECTIVE_COEFFICIENT" units="mmol_per_gDW_per_hr" value="0"/>
               </listOfParameters>
            </kineticLaw>
         </reaction>
         <reaction id="R_SUCFUMtm" name="SUCFUMtm" reversible="false">
            <listOfReactants>
               <speciesReference species="M_fum_m" stoichiometry="1"/>
               <speciesReference species="M_succ_c" stoichiometry="1"/>
            </listOfReactants>
            <listOfProducts>
               <speciesReference species="M_fum_c" stoichiometry="1"/>
               <speciesReference species="M_succ_m" stoichiometry="1"/>
            </listOfProducts>
            <kineticLaw>
               <math xmlns="http://www.w3.org/1998/Math/MathML">
                  <ci> FLUX_VALUE </ci>
               </math>
               <listOfParameters>
                  <parameter constant="false" id="LOWER_BOUND" units="mmol_per_gDW_per_hr" value="-1000"/>
                  <parameter constant="false" id="UPPER_BOUND" units="mmol_per_gDW_per_hr" value="1000"/>
                  <parameter constant="false" id="FLUX_VALUE" units="mmol_per_gDW_per_hr" value="0"/>
                  <parameter constant="false" id="OBJECTIVE_COEFFICIENT" units="mmol_per_gDW_per_hr" value="0"/>
               </listOfParameters>
            </kineticLaw>
         </reaction>
         <reaction id="R_SUCCtm" name="SUCCtm" reversible="false">
            <listOfReactants>
               <speciesReference species="M_pi_m" stoichiometry="1"/>
               <speciesReference species="M_succ_c" stoichiometry="1"/>
            </listOfReactants>
            <listOfProducts>
               <speciesReference species="M_pi_c" stoichiometry="1"/>
               <speciesReference species="M_succ_m" stoichiometry="1"/>
            </listOfProducts>
            <kineticLaw>
               <math xmlns="http://www.w3.org/1998/Math/MathML">
                  <ci> FLUX_VALUE </ci>
               </math>
               <listOfParameters>
                  <parameter constant="false" id="LOWER_BOUND" units="mmol_per_gDW_per_hr" value="-1000"/>
                  <parameter constant="false" id="UPPER_BOUND" units="mmol_per_gDW_per_hr" value="1000"/>
                  <parameter constant="false" id="FLUX_VALUE" units="mmol_per_gDW_per_hr" value="0"/>
                  <parameter constant="false" id="OBJECTIVE_COEFFICIENT" units="mmol_per_gDW_per_hr" value="0"/>
               </listOfParameters>
            </kineticLaw>
         </reaction>
         <reaction id="R_PYRt2m" name="PYRt2m" reversible="true">
            <listOfReactants>
               <speciesReference species="M_h_c" stoichiometry="1"/>
               <speciesReference species="M_pyr_c" stoichiometry="1"/>
            </listOfReactants>
            <listOfProducts>
               <speciesReference species="M_h_m" stoichiometry="1"/>
               <speciesReference species="M_pyr_m" stoichiometry="1"/>
            </listOfProducts>
            <kineticLaw>
               <math xmlns="http://www.w3.org/1998/Math/MathML">
                  <ci> FLUX_VALUE </ci>
               </math>
               <listOfParameters>
                  <parameter constant="false" id="LOWER_BOUND" units="mmol_per_gDW_per_hr" value="-0"/>
                  <parameter constant="false" id="UPPER_BOUND" units="mmol_per_gDW_per_hr" value="1000"/>
                  <parameter constant="false" id="FLUX_VALUE" units="mmol_per_gDW_per_hr" value="0"/>
                  <parameter constant="false" id="OBJECTIVE_COEFFICIENT" units="mmol_per_gDW_per_hr" value="0"/>
               </listOfParameters>
            </kineticLaw>
         </reaction>
         <reaction id="R_PIt2m" name="PIt2m" reversible="true">
            <listOfReactants>
               <speciesReference species="M_h_c" stoichiometry="1"/>
               <speciesReference species="M_pi_c" stoichiometry="1"/>
            </listOfReactants>
            <listOfProducts>
               <speciesReference species="M_h_m" stoichiometry="1"/>
               <speciesReference species="M_pi_m" stoichiometry="1"/>
            </listOfProducts>
            <kineticLaw>
               <math xmlns="http://www.w3.org/1998/Math/MathML">
                  <ci> FLUX_VALUE </ci>
               </math>
               <listOfParameters>
                  <parameter constant="false" id="LOWER_BOUND" units="mmol_per_gDW_per_hr" value="-0"/>
                  <parameter constant="false" id="UPPER_BOUND" units="mmol_per_gDW_per_hr" value="1000"/>
                  <parameter constant="false" id="FLUX_VALUE" units="mmol_per_gDW_per_hr" value="0"/>
                  <parameter constant="false" id="OBJECTIVE_COEFFICIENT" units="mmol_per_gDW_per_hr" value="0"/>
               </listOfParameters>
            </kineticLaw>
         </reaction>
         <reaction id="R_ORNt3m" name="ORNt3m" reversible="true">
            <listOfReactants>
               <speciesReference species="M_orn_m" stoichiometry="1"/>
            </listOfReactants>
            <listOfProducts>
               <speciesReference species="M_orn_c" stoichiometry="1"/>
            </listOfProducts>
            <kineticLaw>
               <math xmlns="http://www.w3.org/1998/Math/MathML">
                  <ci> FLUX_VALUE </ci>
               </math>
               <listOfParameters>
                  <parameter constant="false" id="LOWER_BOUND" units="mmol_per_gDW_per_hr" value="-0"/>
                  <parameter constant="false" id="UPPER_BOUND" units="mmol_per_gDW_per_hr" value="1000"/>
                  <parameter constant="false" id="FLUX_VALUE" units="mmol_per_gDW_per_hr" value="0"/>
                  <parameter constant="false" id="OBJECTIVE_COEFFICIENT" units="mmol_per_gDW_per_hr" value="0"/>
               </listOfParameters>
            </kineticLaw>
         </reaction>
         <reaction id="R_OAAt2m" name="OAAt2m" reversible="true">
            <listOfReactants>
               <speciesReference species="M_h_c" stoichiometry="2"/>
               <speciesReference species="M_oaa_c" stoichiometry="1"/>
            </listOfReactants>
            <listOfProducts>
               <speciesReference species="M_h_m" stoichiometry="2"/>
               <speciesReference species="M_oaa_m" stoichiometry="1"/>
            </listOfProducts>
            <kineticLaw>
               <math xmlns="http://www.w3.org/1998/Math/MathML">
                  <ci> FLUX_VALUE </ci>
               </math>
               <listOfParameters>
                  <parameter constant="false" id="LOWER_BOUND" units="mmol_per_gDW_per_hr" value="-0"/>
                  <parameter constant="false" id="UPPER_BOUND" units="mmol_per_gDW_per_hr" value="1000"/>
                  <parameter constant="false" id="FLUX_VALUE" units="mmol_per_gDW_per_hr" value="0"/>
                  <parameter constant="false" id="OBJECTIVE_COEFFICIENT" units="mmol_per_gDW_per_hr" value="0"/>
               </listOfParameters>
            </kineticLaw>
         </reaction>
         <reaction id="R_O2tm" name="O2tm" reversible="true">
            <listOfReactants>
               <speciesReference species="M_o2_c" stoichiometry="1"/>
            </listOfReactants>
            <listOfProducts>
               <speciesReference species="M_o2_m" stoichiometry="1"/>
            </listOfProducts>
            <kineticLaw>
               <math xmlns="http://www.w3.org/1998/Math/MathML">
                  <ci> FLUX_VALUE </ci>
               </math>
               <listOfParameters>
                  <parameter constant="false" id="LOWER_BOUND" units="mmol_per_gDW_per_hr" value="-0"/>
                  <parameter constant="false" id="UPPER_BOUND" units="mmol_per_gDW_per_hr" value="1000"/>
                  <parameter constant="false" id="FLUX_VALUE" units="mmol_per_gDW_per_hr" value="0"/>
                  <parameter constant="false" id="OBJECTIVE_COEFFICIENT" units="mmol_per_gDW_per_hr" value="0"/>
               </listOfParameters>
            </kineticLaw>
         </reaction>
         <reaction id="R_NH4tm" name="NH4tm" reversible="true">
            <listOfReactants>
               <speciesReference species="M_nh4_c" stoichiometry="1"/>
            </listOfReactants>
            <listOfProducts>
               <speciesReference species="M_nh4_m" stoichiometry="1"/>
            </listOfProducts>
            <kineticLaw>
               <math xmlns="http://www.w3.org/1998/Math/MathML">
                  <ci> FLUX_VALUE </ci>
               </math>
               <listOfParameters>
                  <parameter constant="false" id="LOWER_BOUND" units="mmol_per_gDW_per_hr" value="-0"/>
                  <parameter constant="false" id="UPPER_BOUND" units="mmol_per_gDW_per_hr" value="1000"/>
                  <parameter constant="false" id="FLUX_VALUE" units="mmol_per_gDW_per_hr" value="0"/>
                  <parameter constant="false" id="OBJECTIVE_COEFFICIENT" units="mmol_per_gDW_per_hr" value="0"/>
               </listOfParameters>
            </kineticLaw>
         </reaction>
         <reaction id="R_MALtm" name="MALtm" reversible="true">
            <listOfReactants>
               <speciesReference species="M_mal_DASH_L_c" stoichiometry="1"/>
               <speciesReference species="M_pi_m" stoichiometry="1"/>
            </listOfReactants>
            <listOfProducts>
               <speciesReference species="M_mal_DASH_L_m" stoichiometry="1"/>
               <speciesReference species="M_pi_c" stoichiometry="1"/>
            </listOfProducts>
            <kineticLaw>
               <math xmlns="http://www.w3.org/1998/Math/MathML">
                  <ci> FLUX_VALUE </ci>
               </math>
               <listOfParameters>
                  <parameter constant="false" id="LOWER_BOUND" units="mmol_per_gDW_per_hr" value="-0"/>
                  <parameter constant="false" id="UPPER_BOUND" units="mmol_per_gDW_per_hr" value="1000"/>
                  <parameter constant="false" id="FLUX_VALUE" units="mmol_per_gDW_per_hr" value="0"/>
                  <parameter constant="false" id="OBJECTIVE_COEFFICIENT" units="mmol_per_gDW_per_hr" value="0"/>
               </listOfParameters>
            </kineticLaw>
         </reaction>
         <reaction id="R_H2Otm" name="H2Otm" reversible="true">
            <listOfReactants>
               <speciesReference species="M_h2o_c" stoichiometry="1"/>
            </listOfReactants>
            <listOfProducts>
               <speciesReference species="M_h2o_m" stoichiometry="1"/>
            </listOfProducts>
            <kineticLaw>
               <math xmlns="http://www.w3.org/1998/Math/MathML">
                  <ci> FLUX_VALUE </ci>
               </math>
               <listOfParameters>
                  <parameter constant="false" id="LOWER_BOUND" units="mmol_per_gDW_per_hr" value="-0"/>
                  <parameter constant="false" id="UPPER_BOUND" units="mmol_per_gDW_per_hr" value="1000"/>
                  <parameter constant="false" id="FLUX_VALUE" units="mmol_per_gDW_per_hr" value="0"/>
                  <parameter constant="false" id="OBJECTIVE_COEFFICIENT" units="mmol_per_gDW_per_hr" value="0"/>
               </listOfParameters>
            </kineticLaw>
         </reaction>
         <reaction id="R_GLYt2m" name="GLYt2m" reversible="true">
            <listOfReactants>
               <speciesReference species="M_gly_c" stoichiometry="1"/>
            </listOfReactants>
            <listOfProducts>
               <speciesReference species="M_gly_m" stoichiometry="1"/>
            </listOfProducts>
            <kineticLaw>
               <math xmlns="http://www.w3.org/1998/Math/MathML">
                  <ci> FLUX_VALUE </ci>
               </math>
               <listOfParameters>
                  <parameter constant="false" id="LOWER_BOUND" units="mmol_per_gDW_per_hr" value="-0"/>
                  <parameter constant="false" id="UPPER_BOUND" units="mmol_per_gDW_per_hr" value="1000"/>
                  <parameter constant="false" id="FLUX_VALUE" units="mmol_per_gDW_per_hr" value="0"/>
                  <parameter constant="false" id="OBJECTIVE_COEFFICIENT" units="mmol_per_gDW_per_hr" value="0"/>
               </listOfParameters>
            </kineticLaw>
         </reaction>
         <reaction id="R_GLUt2m" name="GLUt2m" reversible="true">
            <listOfReactants>
               <speciesReference species="M_glu_DASH_L_c" stoichiometry="1"/>
               <speciesReference species="M_h_c" stoichiometry="1"/>
            </listOfReactants>
            <listOfProducts>
               <speciesReference species="M_glu_DASH_L_m" stoichiometry="1"/>
               <speciesReference species="M_h_m" stoichiometry="1"/>
            </listOfProducts>
            <kineticLaw>
               <math xmlns="http://www.w3.org/1998/Math/MathML">
                  <ci> FLUX_VALUE </ci>
               </math>
               <listOfParameters>
                  <parameter constant="false" id="LOWER_BOUND" units="mmol_per_gDW_per_hr" value="-0"/>
                  <parameter constant="false" id="UPPER_BOUND" units="mmol_per_gDW_per_hr" value="1000"/>
                  <parameter constant="false" id="FLUX_VALUE" units="mmol_per_gDW_per_hr" value="0"/>
                  <parameter constant="false" id="OBJECTIVE_COEFFICIENT" units="mmol_per_gDW_per_hr" value="0"/>
               </listOfParameters>
            </kineticLaw>
         </reaction>
         <reaction id="R_ETOHtm" name="ETOHtm" reversible="true">
            <listOfReactants>
               <speciesReference species="M_etoh_c" stoichiometry="1"/>
            </listOfReactants>
            <listOfProducts>
               <speciesReference species="M_etoh_m" stoichiometry="1"/>
            </listOfProducts>
            <kineticLaw>
               <math xmlns="http://www.w3.org/1998/Math/MathML">
                  <ci> FLUX_VALUE </ci>
               </math>
               <listOfParameters>
                  <parameter constant="false" id="LOWER_BOUND" units="mmol_per_gDW_per_hr" value="-0"/>
                  <parameter constant="false" id="UPPER_BOUND" units="mmol_per_gDW_per_hr" value="1000"/>
                  <parameter constant="false" id="FLUX_VALUE" units="mmol_per_gDW_per_hr" value="0"/>
                  <parameter constant="false" id="OBJECTIVE_COEFFICIENT" units="mmol_per_gDW_per_hr" value="0"/>
               </listOfParameters>
            </kineticLaw>
         </reaction>
         <reaction id="R_CO2tm" name="CO2tm" reversible="true">
            <listOfReactants>
               <speciesReference species="M_co2tot_c" stoichiometry="1"/>
            </listOfReactants>
            <listOfProducts>
               <speciesReference species="M_co2tot_m" stoichiometry="1"/>
            </listOfProducts>
            <kineticLaw>
               <math xmlns="http://www.w3.org/1998/Math/MathML">
                  <ci> FLUX_VALUE </ci>
               </math>
               <listOfParameters>
                  <parameter constant="false" id="LOWER_BOUND" units="mmol_per_gDW_per_hr" value="-0"/>
                  <parameter constant="false" id="UPPER_BOUND" units="mmol_per_gDW_per_hr" value="1000"/>
                  <parameter constant="false" id="FLUX_VALUE" units="mmol_per_gDW_per_hr" value="0"/>
                  <parameter constant="false" id="OBJECTIVE_COEFFICIENT" units="mmol_per_gDW_per_hr" value="0"/>
               </listOfParameters>
            </kineticLaw>
         </reaction>
         <reaction id="R_CITtcm" name="CITtcm" reversible="true">
            <listOfReactants>
               <speciesReference species="M_cit_c" stoichiometry="1"/>
               <speciesReference species="M_icit_m" stoichiometry="1"/>
            </listOfReactants>
            <listOfProducts>
               <speciesReference species="M_cit_m" stoichiometry="1"/>
               <speciesReference species="M_icit_c" stoichiometry="1"/>
            </listOfProducts>
            <kineticLaw>
               <math xmlns="http://www.w3.org/1998/Math/MathML">
                  <ci> FLUX_VALUE </ci>
               </math>
               <listOfParameters>
                  <parameter constant="false" id="LOWER_BOUND" units="mmol_per_gDW_per_hr" value="-0"/>
                  <parameter constant="false" id="UPPER_BOUND" units="mmol_per_gDW_per_hr" value="1000"/>
                  <parameter constant="false" id="FLUX_VALUE" units="mmol_per_gDW_per_hr" value="0"/>
                  <parameter constant="false" id="OBJECTIVE_COEFFICIENT" units="mmol_per_gDW_per_hr" value="0"/>
               </listOfParameters>
            </kineticLaw>
         </reaction>
         <reaction id="R_CITtam" name="CITtam" reversible="true">
            <listOfReactants>
               <speciesReference species="M_cit_c" stoichiometry="1"/>
               <speciesReference species="M_mal_DASH_L_m" stoichiometry="1"/>
            </listOfReactants>
            <listOfProducts>
               <speciesReference species="M_cit_m" stoichiometry="1"/>
               <speciesReference species="M_mal_DASH_L_c" stoichiometry="1"/>
            </listOfProducts>
            <kineticLaw>
               <math xmlns="http://www.w3.org/1998/Math/MathML">
                  <ci> FLUX_VALUE </ci>
               </math>
               <listOfParameters>
                  <parameter constant="false" id="LOWER_BOUND" units="mmol_per_gDW_per_hr" value="-0"/>
                  <parameter constant="false" id="UPPER_BOUND" units="mmol_per_gDW_per_hr" value="1000"/>
                  <parameter constant="false" id="FLUX_VALUE" units="mmol_per_gDW_per_hr" value="0"/>
                  <parameter constant="false" id="OBJECTIVE_COEFFICIENT" units="mmol_per_gDW_per_hr" value="0"/>
               </listOfParameters>
            </kineticLaw>
         </reaction>
         <reaction id="R_ATPtm_DASH_H" name="ATPtm-H" reversible="false">
            <listOfReactants>
               <speciesReference species="M_adp_c" stoichiometry="1"/>
               <speciesReference species="M_atp_m" stoichiometry="1"/>
            </listOfReactants>
            <listOfProducts>
               <speciesReference species="M_adp_m" stoichiometry="1"/>
               <speciesReference species="M_atp_c" stoichiometry="1"/>
            </listOfProducts>
            <kineticLaw>
               <math xmlns="http://www.w3.org/1998/Math/MathML">
                  <ci> FLUX_VALUE </ci>
               </math>
               <listOfParameters>
                  <parameter constant="false" id="LOWER_BOUND" units="mmol_per_gDW_per_hr" value="-1000"/>
                  <parameter constant="false" id="UPPER_BOUND" units="mmol_per_gDW_per_hr" value="1000"/>
                  <parameter constant="false" id="FLUX_VALUE" units="mmol_per_gDW_per_hr" value="0"/>
                  <parameter constant="false" id="OBJECTIVE_COEFFICIENT" units="mmol_per_gDW_per_hr" value="0"/>
               </listOfParameters>
            </kineticLaw>
         </reaction>
         <reaction id="R_ACtm" name="ACtm" reversible="true">
            <listOfReactants>
               <speciesReference species="M_ac_c" stoichiometry="1"/>
            </listOfReactants>
            <listOfProducts>
               <speciesReference species="M_ac_m" stoichiometry="1"/>
            </listOfProducts>
            <kineticLaw>
               <math xmlns="http://www.w3.org/1998/Math/MathML">
                  <ci> FLUX_VALUE </ci>
               </math>
               <listOfParameters>
                  <parameter constant="false" id="LOWER_BOUND" units="mmol_per_gDW_per_hr" value="-0"/>
                  <parameter constant="false" id="UPPER_BOUND" units="mmol_per_gDW_per_hr" value="1000"/>
                  <parameter constant="false" id="FLUX_VALUE" units="mmol_per_gDW_per_hr" value="0"/>
                  <parameter constant="false" id="OBJECTIVE_COEFFICIENT" units="mmol_per_gDW_per_hr" value="0"/>
               </listOfParameters>
            </kineticLaw>
         </reaction>
         <reaction id="R_3MOPtm" name="3MOPtm" reversible="true">
            <listOfReactants>
               <speciesReference species="M_3mop_c" stoichiometry="1"/>
            </listOfReactants>
            <listOfProducts>
               <speciesReference species="M_3mop_m" stoichiometry="1"/>
            </listOfProducts>
            <kineticLaw>
               <math xmlns="http://www.w3.org/1998/Math/MathML">
                  <ci> FLUX_VALUE </ci>
               </math>
               <listOfParameters>
                  <parameter constant="false" id="LOWER_BOUND" units="mmol_per_gDW_per_hr" value="-0"/>
                  <parameter constant="false" id="UPPER_BOUND" units="mmol_per_gDW_per_hr" value="1000"/>
                  <parameter constant="false" id="FLUX_VALUE" units="mmol_per_gDW_per_hr" value="0"/>
                  <parameter constant="false" id="OBJECTIVE_COEFFICIENT" units="mmol_per_gDW_per_hr" value="0"/>
               </listOfParameters>
            </kineticLaw>
         </reaction>
         <reaction id="R_3MOBtm" name="3MOBtm" reversible="true">
            <listOfReactants>
               <speciesReference species="M_3mob_c" stoichiometry="1"/>
            </listOfReactants>
            <listOfProducts>
               <speciesReference species="M_3mob_m" stoichiometry="1"/>
            </listOfProducts>
            <kineticLaw>
               <math xmlns="http://www.w3.org/1998/Math/MathML">
                  <ci> FLUX_VALUE </ci>
               </math>
               <listOfParameters>
                  <parameter constant="false" id="LOWER_BOUND" units="mmol_per_gDW_per_hr" value="-0"/>
                  <parameter constant="false" id="UPPER_BOUND" units="mmol_per_gDW_per_hr" value="1000"/>
                  <parameter constant="false" id="FLUX_VALUE" units="mmol_per_gDW_per_hr" value="0"/>
                  <parameter constant="false" id="OBJECTIVE_COEFFICIENT" units="mmol_per_gDW_per_hr" value="0"/>
               </listOfParameters>
            </kineticLaw>
         </reaction>
         <reaction id="R_2OXOADPtim" name="2OXOADPtim" reversible="false">
            <listOfReactants>
               <speciesReference species="M_2oxoadp_m" stoichiometry="1"/>
               <speciesReference species="M_akg_c" stoichiometry="1"/>
            </listOfReactants>
            <listOfProducts>
               <speciesReference species="M_2oxoadp_c" stoichiometry="1"/>
               <speciesReference species="M_akg_m" stoichiometry="1"/>
            </listOfProducts>
            <kineticLaw>
               <math xmlns="http://www.w3.org/1998/Math/MathML">
                  <ci> FLUX_VALUE </ci>
               </math>
               <listOfParameters>
                  <parameter constant="false" id="LOWER_BOUND" units="mmol_per_gDW_per_hr" value="-1000"/>
                  <parameter constant="false" id="UPPER_BOUND" units="mmol_per_gDW_per_hr" value="1000"/>
                  <parameter constant="false" id="FLUX_VALUE" units="mmol_per_gDW_per_hr" value="0"/>
                  <parameter constant="false" id="OBJECTIVE_COEFFICIENT" units="mmol_per_gDW_per_hr" value="0"/>
               </listOfParameters>
            </kineticLaw>
         </reaction>
         <reaction id="R_GLNt2m" name="GLNt2m" reversible="true">
            <listOfReactants>
               <speciesReference species="M_gln_DASH_L_c" stoichiometry="1"/>
            </listOfReactants>
            <listOfProducts>
               <speciesReference species="M_gln_DASH_L_m" stoichiometry="1"/>
            </listOfProducts>
            <kineticLaw>
               <math xmlns="http://www.w3.org/1998/Math/MathML">
                  <ci> FLUX_VALUE </ci>
               </math>
               <listOfParameters>
                  <parameter constant="false" id="LOWER_BOUND" units="mmol_per_gDW_per_hr" value="-0"/>
                  <parameter constant="false" id="UPPER_BOUND" units="mmol_per_gDW_per_hr" value="1000"/>
                  <parameter constant="false" id="FLUX_VALUE" units="mmol_per_gDW_per_hr" value="0"/>
                  <parameter constant="false" id="OBJECTIVE_COEFFICIENT" units="mmol_per_gDW_per_hr" value="0"/>
               </listOfParameters>
            </kineticLaw>
         </reaction>
         <reaction id="R_2OBUTtm" name="2OBUTtm" reversible="true">
            <listOfReactants>
               <speciesReference species="M_2obut_c" stoichiometry="1"/>
            </listOfReactants>
            <listOfProducts>
               <speciesReference species="M_2obut_m" stoichiometry="1"/>
            </listOfProducts>
            <kineticLaw>
               <math xmlns="http://www.w3.org/1998/Math/MathML">
                  <ci> FLUX_VALUE </ci>
               </math>
               <listOfParameters>
                  <parameter constant="false" id="LOWER_BOUND" units="mmol_per_gDW_per_hr" value="-0"/>
                  <parameter constant="false" id="UPPER_BOUND" units="mmol_per_gDW_per_hr" value="1000"/>
                  <parameter constant="false" id="FLUX_VALUE" units="mmol_per_gDW_per_hr" value="0"/>
                  <parameter constant="false" id="OBJECTIVE_COEFFICIENT" units="mmol_per_gDW_per_hr" value="0"/>
               </listOfParameters>
            </kineticLaw>
         </reaction>
         <reaction id="R_ALAt2m" name="ALAt2m" reversible="true">
            <listOfReactants>
               <speciesReference species="M_ala_DASH_L_c" stoichiometry="1"/>
            </listOfReactants>
            <listOfProducts>
               <speciesReference species="M_ala_DASH_L_m" stoichiometry="1"/>
            </listOfProducts>
            <kineticLaw>
               <math xmlns="http://www.w3.org/1998/Math/MathML">
                  <ci> FLUX_VALUE </ci>
               </math>
               <listOfParameters>
                  <parameter constant="false" id="LOWER_BOUND" units="mmol_per_gDW_per_hr" value="-0"/>
                  <parameter constant="false" id="UPPER_BOUND" units="mmol_per_gDW_per_hr" value="1000"/>
                  <parameter constant="false" id="FLUX_VALUE" units="mmol_per_gDW_per_hr" value="0"/>
                  <parameter constant="false" id="OBJECTIVE_COEFFICIENT" units="mmol_per_gDW_per_hr" value="0"/>
               </listOfParameters>
            </kineticLaw>
         </reaction>
         <reaction id="R_HCITtm" name="HCITtm" reversible="true">
            <listOfReactants>
               <speciesReference species="M_hcit_c" stoichiometry="1"/>
            </listOfReactants>
            <listOfProducts>
               <speciesReference species="M_hcit_m" stoichiometry="1"/>
            </listOfProducts>
            <kineticLaw>
               <math xmlns="http://www.w3.org/1998/Math/MathML">
                  <ci> FLUX_VALUE </ci>
               </math>
               <listOfParameters>
                  <parameter constant="false" id="LOWER_BOUND" units="mmol_per_gDW_per_hr" value="-0"/>
                  <parameter constant="false" id="UPPER_BOUND" units="mmol_per_gDW_per_hr" value="1000"/>
                  <parameter constant="false" id="FLUX_VALUE" units="mmol_per_gDW_per_hr" value="0"/>
                  <parameter constant="false" id="OBJECTIVE_COEFFICIENT" units="mmol_per_gDW_per_hr" value="0"/>
               </listOfParameters>
            </kineticLaw>
         </reaction>
         <reaction id="R_GLXtm" name="GLXtm" reversible="true">
            <listOfReactants>
               <speciesReference species="M_glx_c" stoichiometry="1"/>
            </listOfReactants>
            <listOfProducts>
               <speciesReference species="M_glx_m" stoichiometry="1"/>
            </listOfProducts>
            <kineticLaw>
               <math xmlns="http://www.w3.org/1998/Math/MathML">
                  <ci> FLUX_VALUE </ci>
               </math>
               <listOfParameters>
                  <parameter constant="false" id="LOWER_BOUND" units="mmol_per_gDW_per_hr" value="-0"/>
                  <parameter constant="false" id="UPPER_BOUND" units="mmol_per_gDW_per_hr" value="1000"/>
                  <parameter constant="false" id="FLUX_VALUE" units="mmol_per_gDW_per_hr" value="0"/>
                  <parameter constant="false" id="OBJECTIVE_COEFFICIENT" units="mmol_per_gDW_per_hr" value="0"/>
               </listOfParameters>
            </kineticLaw>
         </reaction>
         <reaction id="R_ACALDtm" name="ACALDtm" reversible="true">
            <listOfReactants>
               <speciesReference species="M_acald_c" stoichiometry="1"/>
            </listOfReactants>
            <listOfProducts>
               <speciesReference species="M_acald_m" stoichiometry="1"/>
            </listOfProducts>
            <kineticLaw>
               <math xmlns="http://www.w3.org/1998/Math/MathML">
                  <ci> FLUX_VALUE </ci>
               </math>
               <listOfParameters>
                  <parameter constant="false" id="LOWER_BOUND" units="mmol_per_gDW_per_hr" value="-0"/>
                  <parameter constant="false" id="UPPER_BOUND" units="mmol_per_gDW_per_hr" value="1000"/>
                  <parameter constant="false" id="FLUX_VALUE" units="mmol_per_gDW_per_hr" value="0"/>
                  <parameter constant="false" id="OBJECTIVE_COEFFICIENT" units="mmol_per_gDW_per_hr" value="0"/>
               </listOfParameters>
            </kineticLaw>
         </reaction>
         <reaction id="R_ac_LSQBKT_e_RSQBKT__EX" name="ac[e]_EX" reversible="true">
            <listOfReactants>
               <speciesReference species="M_ac_e" stoichiometry="1"/>
            </listOfReactants>
            <kineticLaw>
               <math xmlns="http://www.w3.org/1998/Math/MathML">
                  <ci> FLUX_VALUE </ci>
               </math>
               <listOfParameters>
                  <parameter constant="false" id="LOWER_BOUND" units="mmol_per_gDW_per_hr" value="-0"/>
                  <parameter constant="false" id="UPPER_BOUND" units="mmol_per_gDW_per_hr" value="1000"/>
                  <parameter constant="false" id="FLUX_VALUE" units="mmol_per_gDW_per_hr" value="0"/>
                  <parameter constant="false" id="OBJECTIVE_COEFFICIENT" units="mmol_per_gDW_per_hr" value="0"/>
               </listOfParameters>
            </kineticLaw>
         </reaction>
         <reaction id="R_co2_LSQBKT_e_RSQBKT__EX" name="co2[e]_EX" reversible="true">
            <listOfReactants>
               <speciesReference species="M_co2tot_e" stoichiometry="1"/>
            </listOfReactants>
            <kineticLaw>
               <math xmlns="http://www.w3.org/1998/Math/MathML">
                  <ci> FLUX_VALUE </ci>
               </math>
               <listOfParameters>
                  <parameter constant="false" id="LOWER_BOUND" units="mmol_per_gDW_per_hr" value="-0"/>
                  <parameter constant="false" id="UPPER_BOUND" units="mmol_per_gDW_per_hr" value="1000"/>
                  <parameter constant="false" id="FLUX_VALUE" units="mmol_per_gDW_per_hr" value="0"/>
                  <parameter constant="false" id="OBJECTIVE_COEFFICIENT" units="mmol_per_gDW_per_hr" value="0"/>
               </listOfParameters>
            </kineticLaw>
         </reaction>
         <reaction id="R_etoh_LSQBKT_e_RSQBKT__EX" name="etoh[e]_EX" reversible="true">
            <listOfReactants>
               <speciesReference species="M_etoh_e" stoichiometry="1"/>
            </listOfReactants>
            <kineticLaw>
               <math xmlns="http://www.w3.org/1998/Math/MathML">
                  <ci> FLUX_VALUE </ci>
               </math>
               <listOfParameters>
                  <parameter constant="false" id="LOWER_BOUND" units="mmol_per_gDW_per_hr" value="-0"/>
                  <parameter constant="false" id="UPPER_BOUND" units="mmol_per_gDW_per_hr" value="1000"/>
                  <parameter constant="false" id="FLUX_VALUE" units="mmol_per_gDW_per_hr" value="0"/>
                  <parameter constant="false" id="OBJECTIVE_COEFFICIENT" units="mmol_per_gDW_per_hr" value="0"/>
               </listOfParameters>
            </kineticLaw>
         </reaction>
         <reaction id="R_glc_DASH_D_LSQBKT_e_RSQBKT__EX" name="glc-D[e]_EX" reversible="true">
            <listOfReactants>
               <speciesReference species="M_glc_DASH_D_e" stoichiometry="1"/>
            </listOfReactants>
            <kineticLaw>
               <math xmlns="http://www.w3.org/1998/Math/MathML">
                  <ci> FLUX_VALUE </ci>
               </math>
               <listOfParameters>
                  <parameter constant="false" id="LOWER_BOUND" units="mmol_per_gDW_per_hr" value="-0"/>
                  <parameter constant="false" id="UPPER_BOUND" units="mmol_per_gDW_per_hr" value="1000"/>
                  <parameter constant="false" id="FLUX_VALUE" units="mmol_per_gDW_per_hr" value="0"/>
                  <parameter constant="false" id="OBJECTIVE_COEFFICIENT" units="mmol_per_gDW_per_hr" value="0"/>
               </listOfParameters>
            </kineticLaw>
         </reaction>
         <reaction id="R_glyc_LSQBKT_e_RSQBKT__EX" name="glyc[e]_EX" reversible="true">
            <listOfReactants>
               <speciesReference species="M_glyc_e" stoichiometry="1"/>
            </listOfReactants>
            <kineticLaw>
               <math xmlns="http://www.w3.org/1998/Math/MathML">
                  <ci> FLUX_VALUE </ci>
               </math>
               <listOfParameters>
                  <parameter constant="false" id="LOWER_BOUND" units="mmol_per_gDW_per_hr" value="-0"/>
                  <parameter constant="false" id="UPPER_BOUND" units="mmol_per_gDW_per_hr" value="1000"/>
                  <parameter constant="false" id="FLUX_VALUE" units="mmol_per_gDW_per_hr" value="0"/>
                  <parameter constant="false" id="OBJECTIVE_COEFFICIENT" units="mmol_per_gDW_per_hr" value="0"/>
               </listOfParameters>
            </kineticLaw>
         </reaction>
         <reaction id="R_h_LSQBKT_e_RSQBKT__EX" name="h[e]_EX" reversible="true">
            <listOfReactants>
               <speciesReference species="M_h_e" stoichiometry="1"/>
            </listOfReactants>
            <kineticLaw>
               <math xmlns="http://www.w3.org/1998/Math/MathML">
                  <ci> FLUX_VALUE </ci>
               </math>
               <listOfParameters>
                  <parameter constant="false" id="LOWER_BOUND" units="mmol_per_gDW_per_hr" value="-0"/>
                  <parameter constant="false" id="UPPER_BOUND" units="mmol_per_gDW_per_hr" value="1000"/>
                  <parameter constant="false" id="FLUX_VALUE" units="mmol_per_gDW_per_hr" value="0"/>
                  <parameter constant="false" id="OBJECTIVE_COEFFICIENT" units="mmol_per_gDW_per_hr" value="0"/>
               </listOfParameters>
            </kineticLaw>
         </reaction>
         <reaction id="R_h2o_LSQBKT_e_RSQBKT__EX" name="h2o[e]_EX" reversible="true">
            <listOfReactants>
               <speciesReference species="M_h2o_e" stoichiometry="1"/>
            </listOfReactants>
            <kineticLaw>
               <math xmlns="http://www.w3.org/1998/Math/MathML">
                  <ci> FLUX_VALUE </ci>
               </math>
               <listOfParameters>
                  <parameter constant="false" id="LOWER_BOUND" units="mmol_per_gDW_per_hr" value="-0"/>
                  <parameter constant="false" id="UPPER_BOUND" units="mmol_per_gDW_per_hr" value="1000"/>
                  <parameter constant="false" id="FLUX_VALUE" units="mmol_per_gDW_per_hr" value="0"/>
                  <parameter constant="false" id="OBJECTIVE_COEFFICIENT" units="mmol_per_gDW_per_hr" value="0"/>
               </listOfParameters>
            </kineticLaw>
         </reaction>
         <reaction id="R_nh4_LSQBKT_e_RSQBKT__EX" name="nh4[e]_EX" reversible="true">
            <listOfReactants>
               <speciesReference species="M_nh4_e" stoichiometry="1"/>
            </listOfReactants>
            <kineticLaw>
               <math xmlns="http://www.w3.org/1998/Math/MathML">
                  <ci> FLUX_VALUE </ci>
               </math>
               <listOfParameters>
                  <parameter constant="false" id="LOWER_BOUND" units="mmol_per_gDW_per_hr" value="-0"/>
                  <parameter constant="false" id="UPPER_BOUND" units="mmol_per_gDW_per_hr" value="1000"/>
                  <parameter constant="false" id="FLUX_VALUE" units="mmol_per_gDW_per_hr" value="0"/>
                  <parameter constant="false" id="OBJECTIVE_COEFFICIENT" units="mmol_per_gDW_per_hr" value="0"/>
               </listOfParameters>
            </kineticLaw>
         </reaction>
         <reaction id="R_o2_LSQBKT_e_RSQBKT__EX" name="o2[e]_EX" reversible="true">
            <listOfReactants>
               <speciesReference species="M_o2_e" stoichiometry="1"/>
            </listOfReactants>
            <kineticLaw>
               <math xmlns="http://www.w3.org/1998/Math/MathML">
                  <ci> FLUX_VALUE </ci>
               </math>
               <listOfParameters>
                  <parameter constant="false" id="LOWER_BOUND" units="mmol_per_gDW_per_hr" value="-0"/>
                  <parameter constant="false" id="UPPER_BOUND" units="mmol_per_gDW_per_hr" value="1000"/>
                  <parameter constant="false" id="FLUX_VALUE" units="mmol_per_gDW_per_hr" value="0"/>
                  <parameter constant="false" id="OBJECTIVE_COEFFICIENT" units="mmol_per_gDW_per_hr" value="0"/>
               </listOfParameters>
            </kineticLaw>
         </reaction>
         <reaction id="R_pi_LSQBKT_e_RSQBKT__EX" name="pi[e]_EX" reversible="true">
            <listOfReactants>
               <speciesReference species="M_pi_e" stoichiometry="1"/>
            </listOfReactants>
            <kineticLaw>
               <math xmlns="http://www.w3.org/1998/Math/MathML">
                  <ci> FLUX_VALUE </ci>
               </math>
               <listOfParameters>
                  <parameter constant="false" id="LOWER_BOUND" units="mmol_per_gDW_per_hr" value="-0"/>
                  <parameter constant="false" id="UPPER_BOUND" units="mmol_per_gDW_per_hr" value="1000"/>
                  <parameter constant="false" id="FLUX_VALUE" units="mmol_per_gDW_per_hr" value="0"/>
                  <parameter constant="false" id="OBJECTIVE_COEFFICIENT" units="mmol_per_gDW_per_hr" value="0"/>
               </listOfParameters>
            </kineticLaw>
         </reaction>
         <reaction id="R_pyr_LSQBKT_e_RSQBKT__EX" name="pyr[e]_EX" reversible="true">
            <listOfReactants>
               <speciesReference species="M_pyr_e" stoichiometry="1"/>
            </listOfReactants>
            <kineticLaw>
               <math xmlns="http://www.w3.org/1998/Math/MathML">
                  <ci> FLUX_VALUE </ci>
               </math>
               <listOfParameters>
                  <parameter constant="false" id="LOWER_BOUND" units="mmol_per_gDW_per_hr" value="-0"/>
                  <parameter constant="false" id="UPPER_BOUND" units="mmol_per_gDW_per_hr" value="1000"/>
                  <parameter constant="false" id="FLUX_VALUE" units="mmol_per_gDW_per_hr" value="0"/>
                  <parameter constant="false" id="OBJECTIVE_COEFFICIENT" units="mmol_per_gDW_per_hr" value="0"/>
               </listOfParameters>
            </kineticLaw>
         </reaction>
         <reaction id="R_so4_LSQBKT_e_RSQBKT__EX" name="so4[e]_EX" reversible="true">
            <listOfReactants>
               <speciesReference species="M_so4_e" stoichiometry="1"/>
            </listOfReactants>
            <kineticLaw>
               <math xmlns="http://www.w3.org/1998/Math/MathML">
                  <ci> FLUX_VALUE </ci>
               </math>
               <listOfParameters>
                  <parameter constant="false" id="LOWER_BOUND" units="mmol_per_gDW_per_hr" value="-0"/>
                  <parameter constant="false" id="UPPER_BOUND" units="mmol_per_gDW_per_hr" value="1000"/>
                  <parameter constant="false" id="FLUX_VALUE" units="mmol_per_gDW_per_hr" value="0"/>
                  <parameter constant="false" id="OBJECTIVE_COEFFICIENT" units="mmol_per_gDW_per_hr" value="0"/>
               </listOfParameters>
            </kineticLaw>
         </reaction>
         <reaction id="R_succ_LSQBKT_e_RSQBKT__EX" name="succ[e]_EX" reversible="true">
            <listOfReactants>
               <speciesReference species="M_succ_e" stoichiometry="1"/>
            </listOfReactants>
            <kineticLaw>
               <math xmlns="http://www.w3.org/1998/Math/MathML">
                  <ci> FLUX_VALUE </ci>
               </math>
               <listOfParameters>
                  <parameter constant="false" id="LOWER_BOUND" units="mmol_per_gDW_per_hr" value="-0"/>
                  <parameter constant="false" id="UPPER_BOUND" units="mmol_per_gDW_per_hr" value="1000"/>
                  <parameter constant="false" id="FLUX_VALUE" units="mmol_per_gDW_per_hr" value="0"/>
                  <parameter constant="false" id="OBJECTIVE_COEFFICIENT" units="mmol_per_gDW_per_hr" value="0"/>
               </listOfParameters>
            </kineticLaw>
         </reaction>
         <reaction id="R_aicarSYN" name="aicarSYN" reversible="false">
            <listOfReactants>
               <speciesReference species="M_10fthf_c" stoichiometry="1"/>
               <speciesReference species="M_asp_DASH_L_c" stoichiometry="1"/>
               <speciesReference species="M_atp_c" stoichiometry="5"/>
               <speciesReference species="M_co2tot_c" stoichiometry="1"/>
               <speciesReference species="M_gln_DASH_L_c" stoichiometry="2"/>
               <speciesReference species="M_gly_c" stoichiometry="1"/>
               <speciesReference species="M_h2o_c" stoichiometry="1"/>
               <speciesReference species="M_r5p_c" stoichiometry="1"/>
            </listOfReactants>
            <listOfProducts>
               <speciesReference species="M_adp_c" stoichiometry="4"/>
               <speciesReference species="M_aicar_c" stoichiometry="1"/>
               <speciesReference species="M_amp_c" stoichiometry="1"/>
               <speciesReference species="M_fum_c" stoichiometry="1"/>
               <speciesReference species="M_glu_DASH_L_c" stoichiometry="2"/>
               <speciesReference species="M_h_c" stoichiometry="8"/>
               <speciesReference species="M_pi_c" stoichiometry="4"/>
               <speciesReference species="M_ppi_c" stoichiometry="1"/>
               <speciesReference species="M_thf_c" stoichiometry="1"/>
            </listOfProducts>
            <kineticLaw>
               <math xmlns="http://www.w3.org/1998/Math/MathML">
                  <ci> FLUX_VALUE </ci>
               </math>
               <listOfParameters>
                  <parameter constant="false" id="LOWER_BOUND" units="mmol_per_gDW_per_hr" value="-1000"/>
                  <parameter constant="false" id="UPPER_BOUND" units="mmol_per_gDW_per_hr" value="1000"/>
                  <parameter constant="false" id="FLUX_VALUE" units="mmol_per_gDW_per_hr" value="0"/>
                  <parameter constant="false" id="OBJECTIVE_COEFFICIENT" units="mmol_per_gDW_per_hr" value="0"/>
               </listOfParameters>
            </kineticLaw>
         </reaction>
         <reaction id="R_ampSYN" name="ampSYN" reversible="false">
            <listOfReactants>
               <speciesReference species="M_10fthf_c" stoichiometry="1"/>
               <speciesReference species="M_aicar_c" stoichiometry="1"/>
               <speciesReference species="M_asp_DASH_L_c" stoichiometry="1"/>
               <speciesReference species="M_atp_c" stoichiometry="1"/>
            </listOfReactants>
            <listOfProducts>
               <speciesReference species="M_adp_c" stoichiometry="1"/>
               <speciesReference species="M_amp_c" stoichiometry="1"/>
               <speciesReference species="M_fum_c" stoichiometry="1"/>
               <speciesReference species="M_h2o_c" stoichiometry="1"/>
               <speciesReference species="M_h_c" stoichiometry="2"/>
               <speciesReference species="M_pi_c" stoichiometry="1"/>
               <speciesReference species="M_thf_c" stoichiometry="1"/>
            </listOfProducts>
            <kineticLaw>
               <math xmlns="http://www.w3.org/1998/Math/MathML">
                  <ci> FLUX_VALUE </ci>
               </math>
               <listOfParameters>
                  <parameter constant="false" id="LOWER_BOUND" units="mmol_per_gDW_per_hr" value="-1000"/>
                  <parameter constant="false" id="UPPER_BOUND" units="mmol_per_gDW_per_hr" value="1000"/>
                  <parameter constant="false" id="FLUX_VALUE" units="mmol_per_gDW_per_hr" value="0"/>
                  <parameter constant="false" id="OBJECTIVE_COEFFICIENT" units="mmol_per_gDW_per_hr" value="0"/>
               </listOfParameters>
            </kineticLaw>
         </reaction>
         <reaction id="R_dampSYN" name="dampSYN" reversible="false">
            <listOfReactants>
               <speciesReference species="M_amp_c" stoichiometry="1"/>
               <speciesReference species="M_h_c" stoichiometry="1"/>
               <speciesReference species="M_nadph_c" stoichiometry="1"/>
            </listOfReactants>
            <listOfProducts>
               <speciesReference species="M_damp_c" stoichiometry="1"/>
               <speciesReference species="M_h2o_c" stoichiometry="1"/>
               <speciesReference species="M_nadp_c" stoichiometry="1"/>
            </listOfProducts>
            <kineticLaw>
               <math xmlns="http://www.w3.org/1998/Math/MathML">
                  <ci> FLUX_VALUE </ci>
               </math>
               <listOfParameters>
                  <parameter constant="false" id="LOWER_BOUND" units="mmol_per_gDW_per_hr" value="-1000"/>
                  <parameter constant="false" id="UPPER_BOUND" units="mmol_per_gDW_per_hr" value="1000"/>
                  <parameter constant="false" id="FLUX_VALUE" units="mmol_per_gDW_per_hr" value="0"/>
                  <parameter constant="false" id="OBJECTIVE_COEFFICIENT" units="mmol_per_gDW_per_hr" value="0"/>
               </listOfParameters>
            </kineticLaw>
         </reaction>
         <reaction id="R_gmpSYN" name="gmpSYN" reversible="false">
            <listOfReactants>
               <speciesReference species="M_10fthf_c" stoichiometry="1"/>
               <speciesReference species="M_aicar_c" stoichiometry="1"/>
               <speciesReference species="M_atp_c" stoichiometry="1"/>
               <speciesReference species="M_gln_DASH_L_c" stoichiometry="1"/>
               <speciesReference species="M_h2o_c" stoichiometry="1"/>
               <speciesReference species="M_nad_c" stoichiometry="1"/>
            </listOfReactants>
            <listOfProducts>
               <speciesReference species="M_amp_c" stoichiometry="1"/>
               <speciesReference species="M_glu_DASH_L_c" stoichiometry="1"/>
               <speciesReference species="M_gmp_c" stoichiometry="1"/>
               <speciesReference species="M_h_c" stoichiometry="3"/>
               <speciesReference species="M_nadh_c" stoichiometry="1"/>
               <speciesReference species="M_ppi_c" stoichiometry="1"/>
               <speciesReference species="M_thf_c" stoichiometry="1"/>
            </listOfProducts>
            <kineticLaw>
               <math xmlns="http://www.w3.org/1998/Math/MathML">
                  <ci> FLUX_VALUE </ci>
               </math>
               <listOfParameters>
                  <parameter constant="false" id="LOWER_BOUND" units="mmol_per_gDW_per_hr" value="-1000"/>
                  <parameter constant="false" id="UPPER_BOUND" units="mmol_per_gDW_per_hr" value="1000"/>
                  <parameter constant="false" id="FLUX_VALUE" units="mmol_per_gDW_per_hr" value="0"/>
                  <parameter constant="false" id="OBJECTIVE_COEFFICIENT" units="mmol_per_gDW_per_hr" value="0"/>
               </listOfParameters>
            </kineticLaw>
         </reaction>
         <reaction id="R_dgmpSYN" name="dgmpSYN" reversible="false">
            <listOfReactants>
               <speciesReference species="M_gmp_c" stoichiometry="1"/>
               <speciesReference species="M_h_c" stoichiometry="1"/>
               <speciesReference species="M_nadph_c" stoichiometry="1"/>
            </listOfReactants>
            <listOfProducts>
               <speciesReference species="M_dgmp_c" stoichiometry="1"/>
               <speciesReference species="M_h2o_c" stoichiometry="1"/>
               <speciesReference species="M_nadp_c" stoichiometry="1"/>
            </listOfProducts>
            <kineticLaw>
               <math xmlns="http://www.w3.org/1998/Math/MathML">
                  <ci> FLUX_VALUE </ci>
               </math>
               <listOfParameters>
                  <parameter constant="false" id="LOWER_BOUND" units="mmol_per_gDW_per_hr" value="-1000"/>
                  <parameter constant="false" id="UPPER_BOUND" units="mmol_per_gDW_per_hr" value="1000"/>
                  <parameter constant="false" id="FLUX_VALUE" units="mmol_per_gDW_per_hr" value="0"/>
                  <parameter constant="false" id="OBJECTIVE_COEFFICIENT" units="mmol_per_gDW_per_hr" value="0"/>
               </listOfParameters>
            </kineticLaw>
         </reaction>
         <reaction id="R_umpSYN" name="umpSYN" reversible="false">
            <listOfReactants>
               <speciesReference species="M_asp_DASH_L_c" stoichiometry="1"/>
               <speciesReference species="M_atp_c" stoichiometry="3"/>
               <speciesReference species="M_gln_DASH_L_c" stoichiometry="1"/>
               <speciesReference species="M_o2_c" stoichiometry="0.5"/>
               <speciesReference species="M_r5p_c" stoichiometry="1"/>
            </listOfReactants>
            <listOfProducts>
               <speciesReference species="M_adp_c" stoichiometry="2"/>
               <speciesReference species="M_amp_c" stoichiometry="1"/>
               <speciesReference species="M_glu_DASH_L_c" stoichiometry="1"/>
               <speciesReference species="M_h_c" stoichiometry="2"/>
               <speciesReference species="M_pi_c" stoichiometry="2"/>
               <speciesReference species="M_ppi_c" stoichiometry="1"/>
               <speciesReference species="M_ump_c" stoichiometry="1"/>
            </listOfProducts>
            <kineticLaw>
               <math xmlns="http://www.w3.org/1998/Math/MathML">
                  <ci> FLUX_VALUE </ci>
               </math>
               <listOfParameters>
                  <parameter constant="false" id="LOWER_BOUND" units="mmol_per_gDW_per_hr" value="-1000"/>
                  <parameter constant="false" id="UPPER_BOUND" units="mmol_per_gDW_per_hr" value="1000"/>
                  <parameter constant="false" id="FLUX_VALUE" units="mmol_per_gDW_per_hr" value="0"/>
                  <parameter constant="false" id="OBJECTIVE_COEFFICIENT" units="mmol_per_gDW_per_hr" value="0"/>
               </listOfParameters>
            </kineticLaw>
         </reaction>
         <reaction id="R_cmpSYN" name="cmpSYN" reversible="false">
            <listOfReactants>
               <speciesReference species="M_atp_c" stoichiometry="1"/>
               <speciesReference species="M_nh4_c" stoichiometry="1"/>
               <speciesReference species="M_ump_c" stoichiometry="1"/>
            </listOfReactants>
            <listOfProducts>
               <speciesReference species="M_adp_c" stoichiometry="1"/>
               <speciesReference species="M_cmp_c" stoichiometry="1"/>
               <speciesReference species="M_h_c" stoichiometry="2"/>
               <speciesReference species="M_pi_c" stoichiometry="1"/>
            </listOfProducts>
            <kineticLaw>
               <math xmlns="http://www.w3.org/1998/Math/MathML">
                  <ci> FLUX_VALUE </ci>
               </math>
               <listOfParameters>
                  <parameter constant="false" id="LOWER_BOUND" units="mmol_per_gDW_per_hr" value="-1000"/>
                  <parameter constant="false" id="UPPER_BOUND" units="mmol_per_gDW_per_hr" value="1000"/>
                  <parameter constant="false" id="FLUX_VALUE" units="mmol_per_gDW_per_hr" value="0"/>
                  <parameter constant="false" id="OBJECTIVE_COEFFICIENT" units="mmol_per_gDW_per_hr" value="0"/>
               </listOfParameters>
            </kineticLaw>
         </reaction>
         <reaction id="R_dcmpSYN" name="dcmpSYN" reversible="false">
            <listOfReactants>
               <speciesReference species="M_cmp_c" stoichiometry="1"/>
               <speciesReference species="M_h_c" stoichiometry="1"/>
               <speciesReference species="M_nadph_c" stoichiometry="1"/>
            </listOfReactants>
            <listOfProducts>
               <speciesReference species="M_dcmp_c" stoichiometry="1"/>
               <speciesReference species="M_h2o_c" stoichiometry="1"/>
               <speciesReference species="M_nadp_c" stoichiometry="1"/>
            </listOfProducts>
            <kineticLaw>
               <math xmlns="http://www.w3.org/1998/Math/MathML">
                  <ci> FLUX_VALUE </ci>
               </math>
               <listOfParameters>
                  <parameter constant="false" id="LOWER_BOUND" units="mmol_per_gDW_per_hr" value="-1000"/>
                  <parameter constant="false" id="UPPER_BOUND" units="mmol_per_gDW_per_hr" value="1000"/>
                  <parameter constant="false" id="FLUX_VALUE" units="mmol_per_gDW_per_hr" value="0"/>
                  <parameter constant="false" id="OBJECTIVE_COEFFICIENT" units="mmol_per_gDW_per_hr" value="0"/>
               </listOfParameters>
            </kineticLaw>
         </reaction>
         <reaction id="R_dtmpSYN" name="dtmpSYN" reversible="false">
            <listOfReactants>
               <speciesReference species="M_dcmp_c" stoichiometry="1"/>
               <speciesReference species="M_h2o_c" stoichiometry="1"/>
               <speciesReference species="M_h_c" stoichiometry="2"/>
               <speciesReference species="M_mlthf_c" stoichiometry="1"/>
               <speciesReference species="M_nadph_c" stoichiometry="1"/>
            </listOfReactants>
            <listOfProducts>
               <speciesReference species="M_dtmp_c" stoichiometry="1"/>
               <speciesReference species="M_nadp_c" stoichiometry="1"/>
               <speciesReference species="M_nh4_c" stoichiometry="1"/>
               <speciesReference species="M_thf_c" stoichiometry="1"/>
            </listOfProducts>
            <kineticLaw>
               <math xmlns="http://www.w3.org/1998/Math/MathML">
                  <ci> FLUX_VALUE </ci>
               </math>
               <listOfParameters>
                  <parameter constant="false" id="LOWER_BOUND" units="mmol_per_gDW_per_hr" value="-1000"/>
                  <parameter constant="false" id="UPPER_BOUND" units="mmol_per_gDW_per_hr" value="1000"/>
                  <parameter constant="false" id="FLUX_VALUE" units="mmol_per_gDW_per_hr" value="0"/>
                  <parameter constant="false" id="OBJECTIVE_COEFFICIENT" units="mmol_per_gDW_per_hr" value="0"/>
               </listOfParameters>
            </kineticLaw>
         </reaction>
         <reaction id="R_13BDglcnSYN" name="13BDglcnSYN" reversible="false">
            <listOfReactants>
               <speciesReference species="M_atp_c" stoichiometry="1"/>
               <speciesReference species="M_g6p_c" stoichiometry="1"/>
            </listOfReactants>
            <listOfProducts>
               <speciesReference species="M_13BDglcn_c" stoichiometry="1"/>
               <speciesReference species="M_adp_c" stoichiometry="1"/>
               <speciesReference species="M_ppi_c" stoichiometry="1"/>
            </listOfProducts>
            <kineticLaw>
               <math xmlns="http://www.w3.org/1998/Math/MathML">
                  <ci> FLUX_VALUE </ci>
               </math>
               <listOfParameters>
                  <parameter constant="false" id="LOWER_BOUND" units="mmol_per_gDW_per_hr" value="-1000"/>
                  <parameter constant="false" id="UPPER_BOUND" units="mmol_per_gDW_per_hr" value="1000"/>
                  <parameter constant="false" id="FLUX_VALUE" units="mmol_per_gDW_per_hr" value="0"/>
                  <parameter constant="false" id="OBJECTIVE_COEFFICIENT" units="mmol_per_gDW_per_hr" value="0"/>
               </listOfParameters>
            </kineticLaw>
         </reaction>
         <reaction id="R_mannanSYN" name="mannanSYN" reversible="false">
            <listOfReactants>
               <speciesReference species="M_atp_c" stoichiometry="1"/>
               <speciesReference species="M_f6p_c" stoichiometry="1"/>
            </listOfReactants>
            <listOfProducts>
               <speciesReference species="M_adp_c" stoichiometry="1"/>
               <speciesReference species="M_mannan_c" stoichiometry="1"/>
               <speciesReference species="M_ppi_c" stoichiometry="1"/>
            </listOfProducts>
            <kineticLaw>
               <math xmlns="http://www.w3.org/1998/Math/MathML">
                  <ci> FLUX_VALUE </ci>
               </math>
               <listOfParameters>
                  <parameter constant="false" id="LOWER_BOUND" units="mmol_per_gDW_per_hr" value="-1000"/>
                  <parameter constant="false" id="UPPER_BOUND" units="mmol_per_gDW_per_hr" value="1000"/>
                  <parameter constant="false" id="FLUX_VALUE" units="mmol_per_gDW_per_hr" value="0"/>
                  <parameter constant="false" id="OBJECTIVE_COEFFICIENT" units="mmol_per_gDW_per_hr" value="0"/>
               </listOfParameters>
            </kineticLaw>
         </reaction>
         <reaction id="R_zymstSYN" name="zymstSYN" reversible="false">
            <listOfReactants>
               <speciesReference species="M_accoa_c" stoichiometry="18"/>
               <speciesReference species="M_atp_c" stoichiometry="18"/>
               <speciesReference species="M_h2o_c" stoichiometry="1"/>
               <speciesReference species="M_h_c" stoichiometry="11"/>
               <speciesReference species="M_nadph_c" stoichiometry="26"/>
               <speciesReference species="M_nad_c" stoichiometry="2"/>
               <speciesReference species="M_o2_c" stoichiometry="10"/>
            </listOfReactants>
            <listOfProducts>
               <speciesReference species="M_adp_c" stoichiometry="18"/>
               <speciesReference species="M_co2tot_c" stoichiometry="8"/>
               <speciesReference species="M_coa_c" stoichiometry="18"/>
               <speciesReference species="M_for_c" stoichiometry="1"/>
               <speciesReference species="M_nadh_c" stoichiometry="2"/>
               <speciesReference species="M_nadp_c" stoichiometry="26"/>
               <speciesReference species="M_pi_c" stoichiometry="6"/>
               <speciesReference species="M_ppi_c" stoichiometry="6"/>
               <speciesReference species="M_zymst_c" stoichiometry="1"/>
            </listOfProducts>
            <kineticLaw>
               <math xmlns="http://www.w3.org/1998/Math/MathML">
                  <ci> FLUX_VALUE </ci>
               </math>
               <listOfParameters>
                  <parameter constant="false" id="LOWER_BOUND" units="mmol_per_gDW_per_hr" value="-1000"/>
                  <parameter constant="false" id="UPPER_BOUND" units="mmol_per_gDW_per_hr" value="1000"/>
                  <parameter constant="false" id="FLUX_VALUE" units="mmol_per_gDW_per_hr" value="0"/>
                  <parameter constant="false" id="OBJECTIVE_COEFFICIENT" units="mmol_per_gDW_per_hr" value="0"/>
               </listOfParameters>
            </kineticLaw>
         </reaction>
         <reaction id="R_ergstSYN" name="ergstSYN" reversible="false">
            <listOfReactants>
               <speciesReference species="M_atp_c" stoichiometry="2"/>
               <speciesReference species="M_h_c" stoichiometry="1"/>
               <speciesReference species="M_met_DASH_L_c" stoichiometry="1"/>
               <speciesReference species="M_nadph_c" stoichiometry="3"/>
               <speciesReference species="M_o2_c" stoichiometry="2"/>
               <speciesReference species="M_zymst_c" stoichiometry="1"/>
            </listOfReactants>
            <listOfProducts>
               <speciesReference species="M_adp_c" stoichiometry="1"/>
               <speciesReference species="M_amp_c" stoichiometry="1"/>
               <speciesReference species="M_ergst_c" stoichiometry="1"/>
               <speciesReference species="M_h2o_c" stoichiometry="2"/>
               <speciesReference species="M_hcys_DASH_L_c" stoichiometry="1"/>
               <speciesReference species="M_nadp_c" stoichiometry="3"/>
               <speciesReference species="M_pi_c" stoichiometry="1"/>
               <speciesReference species="M_ppi_c" stoichiometry="1"/>
            </listOfProducts>
            <kineticLaw>
               <math xmlns="http://www.w3.org/1998/Math/MathML">
                  <ci> FLUX_VALUE </ci>
               </math>
               <listOfParameters>
                  <parameter constant="false" id="LOWER_BOUND" units="mmol_per_gDW_per_hr" value="-1000"/>
                  <parameter constant="false" id="UPPER_BOUND" units="mmol_per_gDW_per_hr" value="1000"/>
                  <parameter constant="false" id="FLUX_VALUE" units="mmol_per_gDW_per_hr" value="0"/>
                  <parameter constant="false" id="OBJECTIVE_COEFFICIENT" units="mmol_per_gDW_per_hr" value="0"/>
               </listOfParameters>
            </kineticLaw>
         </reaction>
         <reaction id="R_paSYN" name="paSYN" reversible="false">
            <listOfReactants>
               <speciesReference species="M_accoa_c" stoichiometry="16.2"/>
               <speciesReference species="M_atp_c" stoichiometry="14.2"/>
               <speciesReference species="M_glyc3p_c" stoichiometry="1"/>
               <speciesReference species="M_h_c" stoichiometry="15.38"/>
               <speciesReference species="M_nadph_c" stoichiometry="29.58"/>
               <speciesReference species="M_o2_c" stoichiometry="1.18"/>
            </listOfReactants>
            <listOfProducts>
               <speciesReference species="M_adp_c" stoichiometry="14.2"/>
               <speciesReference species="M_coa_c" stoichiometry="16.2"/>
               <speciesReference species="M_h2o_c" stoichiometry="2.36"/>
               <speciesReference species="M_nadp_c" stoichiometry="29.58"/>
               <speciesReference species="M_pa_SC_c" stoichiometry="1"/>
               <speciesReference species="M_pi_c" stoichiometry="14.2"/>
            </listOfProducts>
            <kineticLaw>
               <math xmlns="http://www.w3.org/1998/Math/MathML">
                  <ci> FLUX_VALUE </ci>
               </math>
               <listOfParameters>
                  <parameter constant="false" id="LOWER_BOUND" units="mmol_per_gDW_per_hr" value="-1000"/>
                  <parameter constant="false" id="UPPER_BOUND" units="mmol_per_gDW_per_hr" value="1000"/>
                  <parameter constant="false" id="FLUX_VALUE" units="mmol_per_gDW_per_hr" value="0"/>
                  <parameter constant="false" id="OBJECTIVE_COEFFICIENT" units="mmol_per_gDW_per_hr" value="0"/>
               </listOfParameters>
            </kineticLaw>
         </reaction>
         <reaction id="R_psSYN" name="psSYN" reversible="false">
            <listOfReactants>
               <speciesReference species="M_atp_c" stoichiometry="2"/>
               <speciesReference species="M_pa_SC_c" stoichiometry="1"/>
               <speciesReference species="M_ser_DASH_L_c" stoichiometry="1"/>
            </listOfReactants>
            <listOfProducts>
               <speciesReference species="M_adp_c" stoichiometry="2"/>
               <speciesReference species="M_ppi_c" stoichiometry="1"/>
               <speciesReference species="M_ps_SC_c" stoichiometry="1"/>
            </listOfProducts>
            <kineticLaw>
               <math xmlns="http://www.w3.org/1998/Math/MathML">
                  <ci> FLUX_VALUE </ci>
               </math>
               <listOfParameters>
                  <parameter constant="false" id="LOWER_BOUND" units="mmol_per_gDW_per_hr" value="-1000"/>
                  <parameter constant="false" id="UPPER_BOUND" units="mmol_per_gDW_per_hr" value="1000"/>
                  <parameter constant="false" id="FLUX_VALUE" units="mmol_per_gDW_per_hr" value="0"/>
                  <parameter constant="false" id="OBJECTIVE_COEFFICIENT" units="mmol_per_gDW_per_hr" value="0"/>
               </listOfParameters>
            </kineticLaw>
         </reaction>
         <reaction id="R_peSYN" name="peSYN" reversible="false">
            <listOfReactants>
               <speciesReference species="M_h2o_c" stoichiometry="1"/>
               <speciesReference species="M_h_c" stoichiometry="1"/>
               <speciesReference species="M_ps_SC_c" stoichiometry="1"/>
            </listOfReactants>
            <listOfProducts>
               <speciesReference species="M_co2tot_c" stoichiometry="1"/>
               <speciesReference species="M_pe_SC_c" stoichiometry="1"/>
            </listOfProducts>
            <kineticLaw>
               <math xmlns="http://www.w3.org/1998/Math/MathML">
                  <ci> FLUX_VALUE </ci>
               </math>
               <listOfParameters>
                  <parameter constant="false" id="LOWER_BOUND" units="mmol_per_gDW_per_hr" value="-1000"/>
                  <parameter constant="false" id="UPPER_BOUND" units="mmol_per_gDW_per_hr" value="1000"/>
                  <parameter constant="false" id="FLUX_VALUE" units="mmol_per_gDW_per_hr" value="0"/>
                  <parameter constant="false" id="OBJECTIVE_COEFFICIENT" units="mmol_per_gDW_per_hr" value="0"/>
               </listOfParameters>
            </kineticLaw>
         </reaction>
         <reaction id="R_pcSYN" name="pcSYN" reversible="false">
            <listOfReactants>
               <speciesReference species="M_atp_c" stoichiometry="6"/>
               <speciesReference species="M_h2o_c" stoichiometry="6"/>
               <speciesReference species="M_met_DASH_L_c" stoichiometry="3"/>
               <speciesReference species="M_pe_SC_c" stoichiometry="1"/>
            </listOfReactants>
            <listOfProducts>
               <speciesReference species="M_adp_c" stoichiometry="3"/>
               <speciesReference species="M_amp_c" stoichiometry="3"/>
               <speciesReference species="M_hcys_DASH_L_c" stoichiometry="3"/>
               <speciesReference species="M_h_c" stoichiometry="6"/>
               <speciesReference species="M_pc_SC_c" stoichiometry="1"/>
               <speciesReference species="M_pi_c" stoichiometry="3"/>
               <speciesReference species="M_ppi_c" stoichiometry="3"/>
            </listOfProducts>
            <kineticLaw>
               <math xmlns="http://www.w3.org/1998/Math/MathML">
                  <ci> FLUX_VALUE </ci>
               </math>
               <listOfParameters>
                  <parameter constant="false" id="LOWER_BOUND" units="mmol_per_gDW_per_hr" value="-1000"/>
                  <parameter constant="false" id="UPPER_BOUND" units="mmol_per_gDW_per_hr" value="1000"/>
                  <parameter constant="false" id="FLUX_VALUE" units="mmol_per_gDW_per_hr" value="0"/>
                  <parameter constant="false" id="OBJECTIVE_COEFFICIENT" units="mmol_per_gDW_per_hr" value="0"/>
               </listOfParameters>
            </kineticLaw>
         </reaction>
         <reaction id="R_ptd1inoSYN" name="ptd1inoSYN" reversible="false">
            <listOfReactants>
               <speciesReference species="M_atp_c" stoichiometry="2"/>
               <speciesReference species="M_g6p_c" stoichiometry="1"/>
               <speciesReference species="M_h2o_c" stoichiometry="1"/>
               <speciesReference species="M_pa_SC_c" stoichiometry="1"/>
            </listOfReactants>
            <listOfProducts>
               <speciesReference species="M_adp_c" stoichiometry="2"/>
               <speciesReference species="M_pi_c" stoichiometry="1"/>
               <speciesReference species="M_ppi_c" stoichiometry="1"/>
               <speciesReference species="M_ptd1ino_SC_c" stoichiometry="1"/>
            </listOfProducts>
            <kineticLaw>
               <math xmlns="http://www.w3.org/1998/Math/MathML">
                  <ci> FLUX_VALUE </ci>
               </math>
               <listOfParameters>
                  <parameter constant="false" id="LOWER_BOUND" units="mmol_per_gDW_per_hr" value="-1000"/>
                  <parameter constant="false" id="UPPER_BOUND" units="mmol_per_gDW_per_hr" value="1000"/>
                  <parameter constant="false" id="FLUX_VALUE" units="mmol_per_gDW_per_hr" value="0"/>
                  <parameter constant="false" id="OBJECTIVE_COEFFICIENT" units="mmol_per_gDW_per_hr" value="0"/>
               </listOfParameters>
            </kineticLaw>
         </reaction>
         <reaction id="R_triglycSYN" name="triglycSYN" reversible="false">
            <listOfReactants>
               <speciesReference species="M_accoa_c" stoichiometry="8.1"/>
               <speciesReference species="M_atp_c" stoichiometry="7.1"/>
               <speciesReference species="M_h_c" stoichiometry="7.69"/>
               <speciesReference species="M_nadph_c" stoichiometry="14.79"/>
               <speciesReference species="M_o2_c" stoichiometry="0.59"/>
               <speciesReference species="M_pa_SC_c" stoichiometry="1"/>
            </listOfReactants>
            <listOfProducts>
               <speciesReference species="M_adp_c" stoichiometry="7.1"/>
               <speciesReference species="M_coa_c" stoichiometry="8.1"/>
               <speciesReference species="M_h2o_c" stoichiometry="0.18"/>
               <speciesReference species="M_nadp_c" stoichiometry="14.79"/>
               <speciesReference species="M_pi_c" stoichiometry="8.1"/>
               <speciesReference species="M_triglyc_SC_c" stoichiometry="1"/>
            </listOfProducts>
            <kineticLaw>
               <math xmlns="http://www.w3.org/1998/Math/MathML">
                  <ci> FLUX_VALUE </ci>
               </math>
               <listOfParameters>
                  <parameter constant="false" id="LOWER_BOUND" units="mmol_per_gDW_per_hr" value="-1000"/>
                  <parameter constant="false" id="UPPER_BOUND" units="mmol_per_gDW_per_hr" value="1000"/>
                  <parameter constant="false" id="FLUX_VALUE" units="mmol_per_gDW_per_hr" value="0"/>
                  <parameter constant="false" id="OBJECTIVE_COEFFICIENT" units="mmol_per_gDW_per_hr" value="0"/>
               </listOfParameters>
            </kineticLaw>
         </reaction>
         <reaction id="R_biomass" name="biomass" reversible="false">
            <listOfReactants>
               <speciesReference species="M_13BDglcn_c" stoichiometry="1.1348"/>
               <speciesReference species="M_ala_DASH_L_c" stoichiometry="0.4588"/>
               <speciesReference species="M_amp_c" stoichiometry="0.046"/>
               <speciesReference species="M_arg_DASH_L_c" stoichiometry="0.1607"/>
               <speciesReference species="M_asn_DASH_L_c" stoichiometry="0.1017"/>
               <speciesReference species="M_asp_DASH_L_c" stoichiometry="0.2975"/>
               <speciesReference species="M_atp_c" stoichiometry="59.276"/>
               <speciesReference species="M_cmp_c" stoichiometry="0.0447"/>
               <speciesReference species="M_cys_DASH_L_c" stoichiometry="0.0066"/>
               <speciesReference species="M_damp_c" stoichiometry="0.0036"/>
               <speciesReference species="M_dcmp_c" stoichiometry="0.0024"/>
               <speciesReference species="M_dgmp_c" stoichiometry="0.0024"/>
               <speciesReference species="M_dtmp_c" stoichiometry="0.0036"/>
               <speciesReference species="M_ergst_c" stoichiometry="0.0007"/>
               <speciesReference species="M_gln_DASH_L_c" stoichiometry="0.1054"/>
               <speciesReference species="M_glu_DASH_L_c" stoichiometry="0.3018"/>
               <speciesReference species="M_gly_c" stoichiometry="0.2904"/>
               <speciesReference species="M_gmp_c" stoichiometry="0.046"/>
               <speciesReference species="M_h2o_c" stoichiometry="59.276"/>
               <speciesReference species="M_his_DASH_L_c" stoichiometry="0.0663"/>
               <speciesReference species="M_ile_DASH_L_c" stoichiometry="0.1927"/>
               <speciesReference species="M_leu_DASH_L_c" stoichiometry="0.2964"/>
               <speciesReference species="M_lys_DASH_L_c" stoichiometry="0.2862"/>
               <speciesReference species="M_mannan_c" stoichiometry="0.8079"/>
               <speciesReference species="M_met_DASH_L_c" stoichiometry="0.0507"/>
               <speciesReference species="M_pa_SC_c" stoichiometry="6e-006"/>
               <speciesReference species="M_pc_SC_c" stoichiometry="6e-005"/>
               <speciesReference species="M_pe_SC_c" stoichiometry="4.5e-005"/>
               <speciesReference species="M_phe_DASH_L_c" stoichiometry="0.1339"/>
               <speciesReference species="M_pro_DASH_L_c" stoichiometry="0.1647"/>
               <speciesReference species="M_ps_SC_c" stoichiometry="1.7e-005"/>
               <speciesReference species="M_ptd1ino_SC_c" stoichiometry="5.3e-005"/>
               <speciesReference species="M_ser_DASH_L_c" stoichiometry="0.1854"/>
               <speciesReference species="M_so4_c" stoichiometry="0.02"/>
               <speciesReference species="M_thr_DASH_L_c" stoichiometry="0.1914"/>
               <speciesReference species="M_triglyc_SC_c" stoichiometry="6.6e-005"/>
               <speciesReference species="M_trp_DASH_L_c" stoichiometry="0.0284"/>
               <speciesReference species="M_tyr_DASH_L_c" stoichiometry="0.102"/>
               <speciesReference species="M_ump_c" stoichiometry="0.0599"/>
               <speciesReference species="M_val_DASH_L_c" stoichiometry="0.2646"/>
               <speciesReference species="M_zymst_c" stoichiometry="0.0015"/>
            </listOfReactants>
            <listOfProducts>
               <speciesReference species="M_adp_c" stoichiometry="59.276"/>
               <speciesReference species="M_h_c" stoichiometry="58.7162"/>
               <speciesReference species="M_pi_c" stoichiometry="59.305"/>
            </listOfProducts>
            <kineticLaw>
               <math xmlns="http://www.w3.org/1998/Math/MathML">
                  <ci> FLUX_VALUE </ci>
               </math>
               <listOfParameters>
                  <parameter constant="false" id="LOWER_BOUND" units="mmol_per_gDW_per_hr" value="-1000"/>
                  <parameter constant="false" id="UPPER_BOUND" units="mmol_per_gDW_per_hr" value="1000"/>
                  <parameter constant="false" id="FLUX_VALUE" units="mmol_per_gDW_per_hr" value="0"/>
                  <parameter constant="false" id="OBJECTIVE_COEFFICIENT" units="mmol_per_gDW_per_hr" value="0"/>
               </listOfParameters>
            </kineticLaw>
         </reaction>
      </listOfReactions>
   </model>
</sbml>
